# Supplementary material for: Genetic parameters and selection response for the harvest body weight of the giant freshwater prawn (Macrobrachium rosenbergii) in a breeding program in China
Source: PLoS One. 2019 Aug 12;14(8):e0218379. doi: 10.1371/journal.pone.0218379 (PMC6690521; doi:10.1371/journal.pone.0218379)
Supplement: S1 Table — (XLSX) [file pone.0218379.s002.xlsx]

## Sheet: S1 Table The individual data fo
AnimalID	SireID	DamID	Generation	FamilyID	FamilyClass	TankID	SexID	Birthday	S2Date	M1Date	M1BW	M2Date	M2Age1	M2Age2	M2BW	SexSpec
MRYGY16G0000001	MRYGY15B000M001	MRYGY15B000F013	G00	MRYGY16G0000102	SP	P11	Male	2016-04-24	2016-05-20	2016-07-05	1.23	2016-10-16	175	149	65	M2C
MRYGY16G0000391	MRYGY15B000M001	MRYGY15B000F013	G00	MRYGY16G0000102	SP	P11	Male	2016-04-24	2016-05-20	2016-07-05	1.23	2016-10-16	175	149	54.7	M1C
MRYGY16G0000397	MRYGY15B000M001	MRYGY15B000F013	G00	MRYGY16G0000102	SP	P11	Male	2016-04-24	2016-05-20	2016-07-05	1.23	2016-10-16	175	149	54.6	M1C
MRYGY16G0000431	MRYGY15B000M001	MRYGY15B000F013	G00	MRYGY16G0000102	SP	P11	Male	2016-04-24	2016-05-20	2016-07-05	1.23	2016-10-16	175	149	54.3	M2C
MRYGY16G0000503	MRYGY15B000M001	MRYGY15B000F013	G00	MRYGY16G0000102	SP	P11	Male	2016-04-24	2016-05-20	2016-07-05	1.23	2016-10-16	175	149	53.62	M2C
MRYGY16G0000511	MRYGY15B000M001	MRYGY15B000F013	G00	MRYGY16G0000102	SP	P11	Male	2016-04-24	2016-05-20	2016-07-05	1.23	2016-10-16	175	149	53.6	M2C
MRYGY16G0000537	MRYGY15B000M001	MRYGY15B000F013	G00	MRYGY16G0000102	SP	P11	Female	2016-04-24	2016-05-20	2016-07-05	1.23	2016-10-16	175	149	53.3	ALL
MRYGY16G0000680	MRYGY15B000M001	MRYGY15B000F013	G00	MRYGY16G0000102	SP	P11	Male	2016-04-24	2016-05-20	2016-07-05	1.23	2016-10-16	175	149	52.2	M2C
MRYGY16G0000713	MRYGY15B000M001	MRYGY15B000F013	G00	MRYGY16G0000102	SP	P11	Male	2016-04-24	2016-05-20	2016-07-05	1.23	2016-10-16	175	149	51.9	M2C
MRYGY16G0000786	MRYGY15B000M001	MRYGY15B000F013	G00	MRYGY16G0000102	SP	P11	Male	2016-04-24	2016-05-20	2016-07-05	1.23	2016-10-16	175	149	51.2	M2C
MRYGY16G0000865	MRYGY15B000M001	MRYGY15B000F013	G00	MRYGY16G0000102	SP	P11	Male	2016-04-24	2016-05-20	2016-07-05	1.23	2016-10-16	175	149	50.4	M2C
MRYGY16G0000898	MRYGY15B000M001	MRYGY15B000F013	G00	MRYGY16G0000102	SP	P11	Male	2016-04-24	2016-05-20	2016-07-05	1.23	2016-10-16	175	149	50.1	M2C
MRYGY16G0000901	MRYGY15B000M001	MRYGY15B000F013	G00	MRYGY16G0000102	SP	P11	Male	2016-04-24	2016-05-20	2016-07-05	1.23	2016-10-16	175	149	50.1	M2C
MRYGY16G0000904	MRYGY15B000M001	MRYGY15B000F013	G00	MRYGY16G0000102	SP	P11	Male	2016-04-24	2016-05-20	2016-07-05	1.23	2016-10-16	175	149	50.06	M2C
MRYGY16G0000919	MRYGY15B000M001	MRYGY15B000F013	G00	MRYGY16G0000102	SP	P11	Male	2016-04-24	2016-05-20	2016-07-05	1.23	2016-10-16	175	149	49.9	M0C
MRYGY16G0000970	MRYGY15B000M001	MRYGY15B000F013	G00	MRYGY16G0000102	SP	P11	Male	2016-04-24	2016-05-20	2016-07-05	1.23	2016-10-16	175	149	49.2	M2C
MRYGY16G0001094	MRYGY15B000M001	MRYGY15B000F013	G00	MRYGY16G0000102	SP	P11	Male	2016-04-24	2016-05-20	2016-07-05	1.23	2016-10-16	175	149	47.7	M2C
MRYGY16G0001190	MRYGY15B000M001	MRYGY15B000F013	G00	MRYGY16G0000102	SP	P11	Male	2016-04-24	2016-05-20	2016-07-05	1.23	2016-10-16	175	149	46.4	M2C
MRYGY16G0001197	MRYGY15B000M001	MRYGY15B000F013	G00	MRYGY16G0000102	SP	P11	Male	2016-04-24	2016-05-20	2016-07-05	1.23	2016-10-16	175	149	46.3	M1C
MRYGY16G0001251	MRYGY15B000M001	MRYGY15B000F013	G00	MRYGY16G0000102	SP	P11	Male	2016-04-24	2016-05-20	2016-07-05	1.23	2016-10-16	175	149	45.3	M2C
MRYGY16G0001301	MRYGY15B000M001	MRYGY15B000F013	G00	MRYGY16G0000102	SP	P11	Male	2016-04-24	2016-05-20	2016-07-05	1.23	2016-10-16	175	149	44.7	M2C
MRYGY16G0001363	MRYGY15B000M001	MRYGY15B000F013	G00	MRYGY16G0000102	SP	P11	Male	2016-04-24	2016-05-20	2016-07-05	1.23	2016-10-16	175	149	43.8	M2C
MRYGY16G0001693	MRYGY15B000M001	MRYGY15B000F013	G00	MRYGY16G0000102	SP	P11	Male	2016-04-24	2016-05-20	2016-07-05	1.23	2016-10-16	175	149	37.7	M1C
MRYGY16G0001743	MRYGY15B000M001	MRYGY15B000F013	G00	MRYGY16G0000102	SP	P11	Male	2016-04-24	2016-05-20	2016-07-05	1.23	2016-10-16	175	149	37	M2C
MRYGY16G0001783	MRYGY15B000M001	MRYGY15B000F013	G00	MRYGY16G0000102	SP	P11	Female	2016-04-24	2016-05-20	2016-07-05	1.23	2016-10-16	175	149	36.2	ALL
MRYGY16G0001809	MRYGY15B000M001	MRYGY15B000F013	G00	MRYGY16G0000102	SP	P11	Male	2016-04-24	2016-05-20	2016-07-05	1.23	2016-10-16	175	149	35.8	M2C
MRYGY16G0001946	MRYGY15B000M001	MRYGY15B000F013	G00	MRYGY16G0000102	SP	P11	Female	2016-04-24	2016-05-20	2016-07-05	1.23	2016-10-16	175	149	33.59	ALL
MRYGY16G0002148	MRYGY15B000M001	MRYGY15B000F013	G00	MRYGY16G0000102	SP	P11	Male	2016-04-24	2016-05-20	2016-07-05	1.23	2016-10-16	175	149	32.4	M2C
MRYGY16G000A168	MRYGY15B000M001	MRYGY15B000F013	G00	MRYGY16G0000102	SP	P11	Male	2016-04-24	2016-05-20	2016-07-05	1.23	2016-10-16	175	149	65.06	M2C
MRYGY16G000A558	MRYGY15B000M001	MRYGY15B000F013	G00	MRYGY16G0000102	SP	P11	Male	2016-04-24	2016-05-20	2016-07-05	1.23	2016-10-16	175	149	55.3	M2C
MRYGY16G000A844	MRYGY15B000M001	MRYGY15B000F013	G00	MRYGY16G0000102	SP	P11	Male	2016-04-24	2016-05-20	2016-07-05	1.23	2016-10-16	175	149	55.5	M2C
MRYGY16G000A864	MRYGY15B000M001	MRYGY15B000F013	G00	MRYGY16G0000102	SP	P11	Male	2016-04-24	2016-05-20	2016-07-05	1.23	2016-10-16	175	149	81.7	M2C
MRYGY16G000B160	MRYGY15B000M001	MRYGY15B000F013	G00	MRYGY16G0000102	SP	P11	Female	2016-04-24	2016-05-20	2016-07-05	1.23	2016-10-16	175	149	40.48	ALL
MRYGY16G000B247	MRYGY15B000M001	MRYGY15B000F013	G00	MRYGY16G0000102	SP	P11	Female	2016-04-24	2016-05-20	2016-07-05	1.23	2016-10-16	175	149	48.88	ALL
MRYGY16G000B360	MRYGY15B000M001	MRYGY15B000F013	G00	MRYGY16G0000102	SP	P11	Female	2016-04-24	2016-05-20	2016-07-05	1.23	2016-10-16	175	149	40.5	ALL
MRYGY16G000B548	MRYGY15B000M001	MRYGY15B000F013	G00	MRYGY16G0000102	SP	P11	Female	2016-04-24	2016-05-20	2016-07-05	1.23	2016-10-16	175	149	53.5	ALL
MRYGY16G000B576	MRYGY15B000M001	MRYGY15B000F013	G00	MRYGY16G0000102	SP	P11	Female	2016-04-24	2016-05-20	2016-07-05	1.23	2016-10-16	175	149	47	ALL
MRYGY16G000B786	MRYGY15B000M001	MRYGY15B000F013	G00	MRYGY16G0000102	SP	P11	Female	2016-04-24	2016-05-20	2016-07-05	1.23	2016-10-16	175	149	40.1	ALL
MRYGY16G000C010	MRYGY15B000M001	MRYGY15B000F013	G00	MRYGY16G0000102	SP	P11	Male	2016-04-24	2016-05-20	2016-07-05	1.23	2016-10-16	175	149	58.9	M2C
MRYGY16G000C089	MRYGY15B000M001	MRYGY15B000F013	G00	MRYGY16G0000102	SP	P11	Male	2016-04-24	2016-05-20	2016-07-05	1.23	2016-10-16	175	149	63.3	M2C
MRYGY16G000C116	MRYGY15B000M001	MRYGY15B000F013	G00	MRYGY16G0000102	SP	P11	Male	2016-04-24	2016-05-20	2016-07-05	1.23	2016-10-16	175	149	59.5	M2C
MRYGY16G000C222	MRYGY15B000M001	MRYGY15B000F013	G00	MRYGY16G0000102	SP	P11	Male	2016-04-24	2016-05-20	2016-07-05	1.23	2016-10-16	175	149	56.2	M2C
MRYGY16G000D119	MRYGY15B000M001	MRYGY15B000F013	G00	MRYGY16G0000102	SP	P11	Female	2016-04-24	2016-05-20	2016-07-05	1.23	2016-10-16	175	149	42.5	ALL
MRYGY16G000D124	MRYGY15B000M001	MRYGY15B000F013	G00	MRYGY16G0000102	SP	P11	Female	2016-04-24	2016-05-20	2016-07-05	1.23	2016-10-16	175	149	40.3	ALL
MRYGY16G000D263	MRYGY15B000M001	MRYGY15B000F013	G00	MRYGY16G0000102	SP	P11	Female	2016-04-24	2016-05-20	2016-07-05	1.23	2016-10-16	175	149	48.1	ALL
MRYGY16G000D280	MRYGY15B000M001	MRYGY15B000F013	G00	MRYGY16G0000102	SP	P11	Female	2016-04-24	2016-05-20	2016-07-05	1.23	2016-10-16	175	149	42.3	ALL
MRYGY16G000D483	MRYGY15B000M001	MRYGY15B000F013	G00	MRYGY16G0000102	SP	P11	Female	2016-04-24	2016-05-20	2016-07-05	1.23	2016-10-16	175	149	41.2	ALL
MRYGY16G000D609	MRYGY15B000M001	MRYGY15B000F013	G00	MRYGY16G0000102	SP	P11	Female	2016-04-24	2016-05-20	2016-07-05	1.23	2016-10-16	175	149	35.5	ALL
MRYGY16G000D664	MRYGY15B000M001	MRYGY15B000F013	G00	MRYGY16G0000102	SP	P11	Female	2016-04-24	2016-05-20	2016-07-05	1.23	2016-10-16	175	149	50.9	ALL
MRYGY16G0000165	MRYGY15B000M001	MRYGY15B000F013	G00	MRYGY16G0000102	SP	P14	Male	2016-04-24	2016-05-20	2016-07-05	1.35	2016-10-19	178	152	57.8	M2C
MRYGY16G0000195	MRYGY15B000M001	MRYGY15B000F013	G00	MRYGY16G0000102	SP	P14	Male	2016-04-24	2016-05-20	2016-07-05	1.35	2016-10-19	178	152	57.2	M2C
MRYGY16G0000244	MRYGY15B000M001	MRYGY15B000F013	G00	MRYGY16G0000102	SP	P14	Male	2016-04-24	2016-05-20	2016-07-05	1.35	2016-10-19	178	152	56.7	M2C
MRYGY16G0000264	MRYGY15B000M001	MRYGY15B000F013	G00	MRYGY16G0000102	SP	P14	Male	2016-04-24	2016-05-20	2016-07-05	1.35	2016-10-19	178	152	56.5	M2C
MRYGY16G0000294	MRYGY15B000M001	MRYGY15B000F013	G00	MRYGY16G0000102	SP	P14	Male	2016-04-24	2016-05-20	2016-07-05	1.35	2016-10-19	178	152	56	M1C
MRYGY16G0000357	MRYGY15B000M001	MRYGY15B000F013	G00	MRYGY16G0000102	SP	P14	Male	2016-04-24	2016-05-20	2016-07-05	1.35	2016-10-19	178	152	54.9	M2C
MRYGY16G0000383	MRYGY15B000M001	MRYGY15B000F013	G00	MRYGY16G0000102	SP	P14	Male	2016-04-24	2016-05-20	2016-07-05	1.35	2016-10-19	178	152	54.7	M2C
MRYGY16G0000410	MRYGY15B000M001	MRYGY15B000F013	G00	MRYGY16G0000102	SP	P14	Male	2016-04-24	2016-05-20	2016-07-05	1.35	2016-10-19	178	152	54.5	M2C
MRYGY16G0000446	MRYGY15B000M001	MRYGY15B000F013	G00	MRYGY16G0000102	SP	P14	Male	2016-04-24	2016-05-20	2016-07-05	1.35	2016-10-19	178	152	54.1	M2C
MRYGY16G0000497	MRYGY15B000M001	MRYGY15B000F013	G00	MRYGY16G0000102	SP	P14	Male	2016-04-24	2016-05-20	2016-07-05	1.35	2016-10-19	178	152	53.7	M2C
MRYGY16G0000554	MRYGY15B000M001	MRYGY15B000F013	G00	MRYGY16G0000102	SP	P14	Male	2016-04-24	2016-05-20	2016-07-05	1.35	2016-10-19	178	152	53.2	M2C
MRYGY16G0000582	MRYGY15B000M001	MRYGY15B000F013	G00	MRYGY16G0000102	SP	P14	Male	2016-04-24	2016-05-20	2016-07-05	1.35	2016-10-19	178	152	52.9	M2C
MRYGY16G0000662	MRYGY15B000M001	MRYGY15B000F013	G00	MRYGY16G0000102	SP	P14	Male	2016-04-24	2016-05-20	2016-07-05	1.35	2016-10-19	178	152	52.4	M2C
MRYGY16G0000707	MRYGY15B000M001	MRYGY15B000F013	G00	MRYGY16G0000102	SP	P14	Male	2016-04-24	2016-05-20	2016-07-05	1.35	2016-10-19	178	152	51.9	M2C
MRYGY16G0000735	MRYGY15B000M001	MRYGY15B000F013	G00	MRYGY16G0000102	SP	P14	Male	2016-04-24	2016-05-20	2016-07-05	1.35	2016-10-19	178	152	51.7	M1C
MRYGY16G0000781	MRYGY15B000M001	MRYGY15B000F013	G00	MRYGY16G0000102	SP	P14	Male	2016-04-24	2016-05-20	2016-07-05	1.35	2016-10-19	178	152	51.2	M1C
MRYGY16G0000805	MRYGY15B000M001	MRYGY15B000F013	G00	MRYGY16G0000102	SP	P14	Male	2016-04-24	2016-05-20	2016-07-05	1.35	2016-10-19	178	152	51	M1C
MRYGY16G0000871	MRYGY15B000M001	MRYGY15B000F013	G00	MRYGY16G0000102	SP	P14	Male	2016-04-24	2016-05-20	2016-07-05	1.35	2016-10-19	178	152	50.3	M2C
MRYGY16G0001172	MRYGY15B000M001	MRYGY15B000F013	G00	MRYGY16G0000102	SP	P14	Male	2016-04-24	2016-05-20	2016-07-05	1.35	2016-10-19	178	152	46.6	M1C
MRYGY16G0001214	MRYGY15B000M001	MRYGY15B000F013	G00	MRYGY16G0000102	SP	P14	Male	2016-04-24	2016-05-20	2016-07-05	1.35	2016-10-19	178	152	46	M2C
MRYGY16G0001408	MRYGY15B000M001	MRYGY15B000F013	G00	MRYGY16G0000102	SP	P14	Male	2016-04-24	2016-05-20	2016-07-05	1.35	2016-10-19	178	152	43.2	M2C
MRYGY16G0001443	MRYGY15B000M001	MRYGY15B000F013	G00	MRYGY16G0000102	SP	P14	Female	2016-04-24	2016-05-20	2016-07-05	1.35	2016-10-19	178	152	42.7	ALL
MRYGY16G0001466	MRYGY15B000M001	MRYGY15B000F013	G00	MRYGY16G0000102	SP	P14	Male	2016-04-24	2016-05-20	2016-07-05	1.35	2016-10-19	178	152	42.2	M2C
MRYGY16G0001691	MRYGY15B000M001	MRYGY15B000F013	G00	MRYGY16G0000102	SP	P14	Male	2016-04-24	2016-05-20	2016-07-05	1.35	2016-10-19	178	152	37.7	M2C
MRYGY16G0001737	MRYGY15B000M001	MRYGY15B000F013	G00	MRYGY16G0000102	SP	P14	Male	2016-04-24	2016-05-20	2016-07-05	1.35	2016-10-19	178	152	37	M2C
MRYGY16G0001836	MRYGY15B000M001	MRYGY15B000F013	G00	MRYGY16G0000102	SP	P14	Male	2016-04-24	2016-05-20	2016-07-05	1.35	2016-10-19	178	152	35.2	M2C
MRYGY16G0001917	MRYGY15B000M001	MRYGY15B000F013	G00	MRYGY16G0000102	SP	P14	Male	2016-04-24	2016-05-20	2016-07-05	1.35	2016-10-19	178	152	33.9	M2C
MRYGY16G0002191	MRYGY15B000M001	MRYGY15B000F013	G00	MRYGY16G0000102	SP	P14	Male	2016-04-24	2016-05-20	2016-07-05	1.35	2016-10-19	178	152	32.2	M2C
MRYGY16G0002313	MRYGY15B000M001	MRYGY15B000F013	G00	MRYGY16G0000102	SP	P14	Male	2016-04-24	2016-05-20	2016-07-05	1.35	2016-10-19	178	152	31.8	M2C
MRYGY16G000C325	MRYGY15B000M001	MRYGY15B000F013	G00	MRYGY16G0000102	SP	P14	Male	2016-04-24	2016-05-20	2016-07-05	1.35	2016-10-19	178	152	65.7	M2C
MRYGY16G000C356	MRYGY15B000M001	MRYGY15B000F013	G00	MRYGY16G0000102	SP	P14	Male	2016-04-24	2016-05-20	2016-07-05	1.35	2016-10-19	178	152	68.9	M2C
MRYGY16G000C401	MRYGY15B000M001	MRYGY15B000F013	G00	MRYGY16G0000102	SP	P14	Male	2016-04-24	2016-05-20	2016-07-05	1.35	2016-10-19	178	152	64.9	M2C
MRYGY16G000C428	MRYGY15B000M001	MRYGY15B000F013	G00	MRYGY16G0000102	SP	P14	Male	2016-04-24	2016-05-20	2016-07-05	1.35	2016-10-19	178	152	62.4	M2C
MRYGY16G000C489	MRYGY15B000M001	MRYGY15B000F013	G00	MRYGY16G0000102	SP	P14	Male	2016-04-24	2016-05-20	2016-07-05	1.35	2016-10-19	178	152	62.9	M2C
MRYGY16G000C764	MRYGY15B000M001	MRYGY15B000F013	G00	MRYGY16G0000102	SP	P14	Male	2016-04-24	2016-05-20	2016-07-05	1.35	2016-10-19	178	152	68.4	M1C
MRYGY16G000D759	MRYGY15B000M001	MRYGY15B000F013	G00	MRYGY16G0000102	SP	P14	Female	2016-04-24	2016-05-20	2016-07-05	1.35	2016-10-19	178	152	37.2	ALL
MRYGY16G000D895	MRYGY15B000M001	MRYGY15B000F013	G00	MRYGY16G0000102	SP	P14	Female	2016-04-24	2016-05-20	2016-07-05	1.35	2016-10-19	178	152	46.8	ALL
MRYGY16G000E047	MRYGY15B000M001	MRYGY15B000F013	G00	MRYGY16G0000102	SP	P14	Female	2016-04-24	2016-05-20	2016-07-05	1.35	2016-10-19	178	152	40.5	ALL
MRYGY16G000E180	MRYGY15B000M001	MRYGY15B000F013	G00	MRYGY16G0000102	SP	P14	Female	2016-04-24	2016-05-20	2016-07-05	1.35	2016-10-19	178	152	35.2	ALL
MRYGY16G000E483	MRYGY15B000M001	MRYGY15B000F013	G00	MRYGY16G0000102	SP	P14	Female	2016-04-24	2016-05-20	2016-07-05	1.35	2016-10-19	178	152	54.5	ALL
MRYGY16G000E538	MRYGY15B000M001	MRYGY15B000F013	G00	MRYGY16G0000102	SP	P14	Female	2016-04-24	2016-05-20	2016-07-05	1.35	2016-10-19	178	152	43.4	ALL
MRYGY16G000E546	MRYGY15B000M001	MRYGY15B000F013	G00	MRYGY16G0000102	SP	P14	Female	2016-04-24	2016-05-20	2016-07-05	1.35	2016-10-19	178	152	43.5	ALL
MRYGY16G000E681	MRYGY15B000M001	MRYGY15B000F013	G00	MRYGY16G0000102	SP	P14	Female	2016-04-24	2016-05-20	2016-07-05	1.35	2016-10-19	178	152	45.5	ALL
MRYGY16G000E734	MRYGY15B000M001	MRYGY15B000F013	G00	MRYGY16G0000102	SP	P14	Female	2016-04-24	2016-05-20	2016-07-05	1.35	2016-10-19	178	152	58.4	ALL
MRYGY16G000F039	MRYGY15B000M001	MRYGY15B000F013	G00	MRYGY16G0000102	SP	P14	Male	2016-04-24	2016-05-20	2016-07-05	1.35	2016-10-19	178	152	65.7	M2C
MRYGY16G000F090	MRYGY15B000M001	MRYGY15B000F013	G00	MRYGY16G0000102	SP	P14	Male	2016-04-24	2016-05-20	2016-07-05	1.35	2016-10-19	178	152	72	M2C
MRYGY16G000F151	MRYGY15B000M001	MRYGY15B000F013	G00	MRYGY16G0000102	SP	P14	Male	2016-04-24	2016-05-20	2016-07-05	1.35	2016-10-19	178	152	66.4	M2C
MRYGY16G000F229	MRYGY15B000M001	MRYGY15B000F013	G00	MRYGY16G0000102	SP	P14	Male	2016-04-24	2016-05-20	2016-07-05	1.35	2016-10-19	178	152	74.4	M2C
MRYGY16G000F289	MRYGY15B000M001	MRYGY15B000F013	G00	MRYGY16G0000102	SP	P14	Male	2016-04-24	2016-05-20	2016-07-05	1.35	2016-10-19	178	152	58	M1C
MRYGY16G000F385	MRYGY15B000M001	MRYGY15B000F013	G00	MRYGY16G0000102	SP	P14	Female	2016-04-24	2016-05-20	2016-07-05	1.35	2016-10-19	178	152	45	ALL
MRYGY16G000F524	MRYGY15B000M001	MRYGY15B000F013	G00	MRYGY16G0000102	SP	P14	Female	2016-04-24	2016-05-20	2016-07-05	1.35	2016-10-19	178	152	34.7	ALL
MRYGY16G000F602	MRYGY15B000M001	MRYGY15B000F013	G00	MRYGY16G0000102	SP	P14	Female	2016-04-24	2016-05-20	2016-07-05	1.35	2016-10-19	178	152	40.1	ALL
MRYGY16G0000424	MRYGY15B000M002	MRYGY15B000F067	G00	MRYGY16G0000111	SP	P11	Male	2016-04-12	2016-05-06	2016-07-03	1.48	2016-10-16	187	163	54.4	M2C
MRYGY16G0000427	MRYGY15B000M002	MRYGY15B000F067	G00	MRYGY16G0000111	SP	P11	Male	2016-04-12	2016-05-06	2016-07-03	1.48	2016-10-16	187	163	54.4	M2C
MRYGY16G0000491	MRYGY15B000M002	MRYGY15B000F067	G00	MRYGY16G0000111	SP	P11	Male	2016-04-12	2016-05-06	2016-07-03	1.48	2016-10-16	187	163	53.76	M2C
MRYGY16G0000587	MRYGY15B000M002	MRYGY15B000F067	G00	MRYGY16G0000111	SP	P11	Male	2016-04-12	2016-05-06	2016-07-03	1.48	2016-10-16	187	163	52.9	M2C
MRYGY16G0000695	MRYGY15B000M002	MRYGY15B000F067	G00	MRYGY16G0000111	SP	P11	Male	2016-04-12	2016-05-06	2016-07-03	1.48	2016-10-16	187	163	52.1	M2C
MRYGY16G0000714	MRYGY15B000M002	MRYGY15B000F067	G00	MRYGY16G0000111	SP	P11	Male	2016-04-12	2016-05-06	2016-07-03	1.48	2016-10-16	187	163	51.9	M2C
MRYGY16G0001146	MRYGY15B000M002	MRYGY15B000F067	G00	MRYGY16G0000111	SP	P11	Male	2016-04-12	2016-05-06	2016-07-03	1.48	2016-10-16	187	163	47	M2C
MRYGY16G0002085	MRYGY15B000M002	MRYGY15B000F067	G00	MRYGY16G0000111	SP	P11	Female	2016-04-12	2016-05-06	2016-07-03	1.48	2016-10-16	187	163	32.6	ALL
MRYGY16G0002379	MRYGY15B000M002	MRYGY15B000F067	G00	MRYGY16G0000111	SP	P11	Female	2016-04-12	2016-05-06	2016-07-03	1.48	2016-10-16	187	163	31.44	ALL
MRYGY16G0002419	MRYGY15B000M002	MRYGY15B000F067	G00	MRYGY16G0000111	SP	P11	Female	2016-04-12	2016-05-06	2016-07-03	1.48	2016-10-16	187	163	31.3	ALL
MRYGY16G0002782	MRYGY15B000M002	MRYGY15B000F067	G00	MRYGY16G0000111	SP	P11	Female	2016-04-12	2016-05-06	2016-07-03	1.48	2016-10-16	187	163	29.7	ALL
MRYGY16G0002787	MRYGY15B000M002	MRYGY15B000F067	G00	MRYGY16G0000111	SP	P11	Female	2016-04-12	2016-05-06	2016-07-03	1.48	2016-10-16	187	163	29.7	ALL
MRYGY16G0003169	MRYGY15B000M002	MRYGY15B000F067	G00	MRYGY16G0000111	SP	P11	Female	2016-04-12	2016-05-06	2016-07-03	1.48	2016-10-16	187	163	27.1	ALL
MRYGY16G0003447	MRYGY15B000M002	MRYGY15B000F067	G00	MRYGY16G0000111	SP	P11	Male	2016-04-12	2016-05-06	2016-07-03	1.48	2016-10-16	187	163	15.8	M2C
MRYGY16G000A082	MRYGY15B000M002	MRYGY15B000F067	G00	MRYGY16G0000111	SP	P11	Male	2016-04-12	2016-05-06	2016-07-03	1.48	2016-10-16	187	163	65.06	M2C
MRYGY16G000A143	MRYGY15B000M002	MRYGY15B000F067	G00	MRYGY16G0000111	SP	P11	Male	2016-04-12	2016-05-06	2016-07-03	1.48	2016-10-16	187	163	62.58	M2C
MRYGY16G000A208	MRYGY15B000M002	MRYGY15B000F067	G00	MRYGY16G0000111	SP	P11	Male	2016-04-12	2016-05-06	2016-07-03	1.48	2016-10-16	187	163	64.02	M2C
MRYGY16G000A504	MRYGY15B000M002	MRYGY15B000F067	G00	MRYGY16G0000111	SP	P11	Male	2016-04-12	2016-05-06	2016-07-03	1.48	2016-10-16	187	163	55.5	M2C
MRYGY16G000A512	MRYGY15B000M002	MRYGY15B000F067	G00	MRYGY16G0000111	SP	P11	Male	2016-04-12	2016-05-06	2016-07-03	1.48	2016-10-16	187	163	64.6	M2C
MRYGY16G000A684	MRYGY15B000M002	MRYGY15B000F067	G00	MRYGY16G0000111	SP	P11	Male	2016-04-12	2016-05-06	2016-07-03	1.48	2016-10-16	187	163	55.8	M2C
MRYGY16G000A734	MRYGY15B000M002	MRYGY15B000F067	G00	MRYGY16G0000111	SP	P11	Male	2016-04-12	2016-05-06	2016-07-03	1.48	2016-10-16	187	163	56.3	M2C
MRYGY16G000A749	MRYGY15B000M002	MRYGY15B000F067	G00	MRYGY16G0000111	SP	P11	Male	2016-04-12	2016-05-06	2016-07-03	1.48	2016-10-16	187	163	57.7	M2C
MRYGY16G000A829	MRYGY15B000M002	MRYGY15B000F067	G00	MRYGY16G0000111	SP	P11	Male	2016-04-12	2016-05-06	2016-07-03	1.48	2016-10-16	187	163	69.8	M2C
MRYGY16G000A837	MRYGY15B000M002	MRYGY15B000F067	G00	MRYGY16G0000111	SP	P11	Male	2016-04-12	2016-05-06	2016-07-03	1.48	2016-10-16	187	163	56.3	M2C
MRYGY16G000B041	MRYGY15B000M002	MRYGY15B000F067	G00	MRYGY16G0000111	SP	P11	Female	2016-04-12	2016-05-06	2016-07-03	1.48	2016-10-16	187	163	43.38	ALL
MRYGY16G000B129	MRYGY15B000M002	MRYGY15B000F067	G00	MRYGY16G0000111	SP	P11	Female	2016-04-12	2016-05-06	2016-07-03	1.48	2016-10-16	187	163	46.1	ALL
MRYGY16G000B181	MRYGY15B000M002	MRYGY15B000F067	G00	MRYGY16G0000111	SP	P11	Female	2016-04-12	2016-05-06	2016-07-03	1.48	2016-10-16	187	163	44.54	ALL
MRYGY16G000B437	MRYGY15B000M002	MRYGY15B000F067	G00	MRYGY16G0000111	SP	P11	Female	2016-04-12	2016-05-06	2016-07-03	1.48	2016-10-16	187	163	37.9	ALL
MRYGY16G000B468	MRYGY15B000M002	MRYGY15B000F067	G00	MRYGY16G0000111	SP	P11	Female	2016-04-12	2016-05-06	2016-07-03	1.48	2016-10-16	187	163	35	ALL
MRYGY16G000B477	MRYGY15B000M002	MRYGY15B000F067	G00	MRYGY16G0000111	SP	P11	Female	2016-04-12	2016-05-06	2016-07-03	1.48	2016-10-16	187	163	47.4	ALL
MRYGY16G000B542	MRYGY15B000M002	MRYGY15B000F067	G00	MRYGY16G0000111	SP	P11	Female	2016-04-12	2016-05-06	2016-07-03	1.48	2016-10-16	187	163	38.7	ALL
MRYGY16G000B557	MRYGY15B000M002	MRYGY15B000F067	G00	MRYGY16G0000111	SP	P11	Female	2016-04-12	2016-05-06	2016-07-03	1.48	2016-10-16	187	163	36.8	ALL
MRYGY16G000B573	MRYGY15B000M002	MRYGY15B000F067	G00	MRYGY16G0000111	SP	P11	Female	2016-04-12	2016-05-06	2016-07-03	1.48	2016-10-16	187	163	34.4	ALL
MRYGY16G000B622	MRYGY15B000M002	MRYGY15B000F067	G00	MRYGY16G0000111	SP	P11	Female	2016-04-12	2016-05-06	2016-07-03	1.48	2016-10-16	187	163	38.1	ALL
MRYGY16G000B668	MRYGY15B000M002	MRYGY15B000F067	G00	MRYGY16G0000111	SP	P11	Female	2016-04-12	2016-05-06	2016-07-03	1.48	2016-10-16	187	163	35.7	ALL
MRYGY16G000B748	MRYGY15B000M002	MRYGY15B000F067	G00	MRYGY16G0000111	SP	P11	Female	2016-04-12	2016-05-06	2016-07-03	1.48	2016-10-16	187	163	34.1	ALL
MRYGY16G000B770	MRYGY15B000M002	MRYGY15B000F067	G00	MRYGY16G0000111	SP	P11	Female	2016-04-12	2016-05-06	2016-07-03	1.48	2016-10-16	187	163	45	ALL
MRYGY16G000C040	MRYGY15B000M002	MRYGY15B000F067	G00	MRYGY16G0000111	SP	P11	Male	2016-04-12	2016-05-06	2016-07-03	1.48	2016-10-16	187	163	60.1	M2C
MRYGY16G000C134	MRYGY15B000M002	MRYGY15B000F067	G00	MRYGY16G0000111	SP	P11	Male	2016-04-12	2016-05-06	2016-07-03	1.48	2016-10-16	187	163	84.5	M2C
MRYGY16G000D170	MRYGY15B000M002	MRYGY15B000F067	G00	MRYGY16G0000111	SP	P11	Female	2016-04-12	2016-05-06	2016-07-03	1.48	2016-10-16	187	163	38.1	ALL
MRYGY16G000D202	MRYGY15B000M002	MRYGY15B000F067	G00	MRYGY16G0000111	SP	P11	Female	2016-04-12	2016-05-06	2016-07-03	1.48	2016-10-16	187	163	39.9	ALL
MRYGY16G000D240	MRYGY15B000M002	MRYGY15B000F067	G00	MRYGY16G0000111	SP	P11	Female	2016-04-12	2016-05-06	2016-07-03	1.48	2016-10-16	187	163	43	ALL
MRYGY16G000D245	MRYGY15B000M002	MRYGY15B000F067	G00	MRYGY16G0000111	SP	P11	Female	2016-04-12	2016-05-06	2016-07-03	1.48	2016-10-16	187	163	38	ALL
MRYGY16G000D326	MRYGY15B000M002	MRYGY15B000F067	G00	MRYGY16G0000111	SP	P11	Female	2016-04-12	2016-05-06	2016-07-03	1.48	2016-10-16	187	163	33.9	ALL
MRYGY16G000D413	MRYGY15B000M002	MRYGY15B000F067	G00	MRYGY16G0000111	SP	P11	Female	2016-04-12	2016-05-06	2016-07-03	1.48	2016-10-16	187	163	36.1	ALL
MRYGY16G000D440	MRYGY15B000M002	MRYGY15B000F067	G00	MRYGY16G0000111	SP	P11	Female	2016-04-12	2016-05-06	2016-07-03	1.48	2016-10-16	187	163	43.5	ALL
MRYGY16G000D516	MRYGY15B000M002	MRYGY15B000F067	G00	MRYGY16G0000111	SP	P11	Female	2016-04-12	2016-05-06	2016-07-03	1.48	2016-10-16	187	163	39.9	ALL
MRYGY16G000D569	MRYGY15B000M002	MRYGY15B000F067	G00	MRYGY16G0000111	SP	P11	Female	2016-04-12	2016-05-06	2016-07-03	1.48	2016-10-16	187	163	39.1	ALL
MRYGY16G000D631	MRYGY15B000M002	MRYGY15B000F067	G00	MRYGY16G0000111	SP	P11	Female	2016-04-12	2016-05-06	2016-07-03	1.48	2016-10-16	187	163	35.1	ALL
MRYGY16G0000017	MRYGY15B000M002	MRYGY15B000F067	G00	MRYGY16G0000111	SP	P14	Male	2016-04-12	2016-05-06	2016-07-03	1.25	2016-10-19	190	166	77	M2C
MRYGY16G0000042	MRYGY15B000M002	MRYGY15B000F067	G00	MRYGY16G0000111	SP	P14	Male	2016-04-12	2016-05-06	2016-07-03	1.25	2016-10-19	190	166	70.4	M2C
MRYGY16G0000111	MRYGY15B000M002	MRYGY15B000F067	G00	MRYGY16G0000111	SP	P14	Male	2016-04-12	2016-05-06	2016-07-03	1.25	2016-10-19	190	166	61.7	M1C
MRYGY16G0000260	MRYGY15B000M002	MRYGY15B000F067	G00	MRYGY16G0000111	SP	P14	Male	2016-04-12	2016-05-06	2016-07-03	1.25	2016-10-19	190	166	56.6	M1C
MRYGY16G0000273	MRYGY15B000M002	MRYGY15B000F067	G00	MRYGY16G0000111	SP	P14	Male	2016-04-12	2016-05-06	2016-07-03	1.25	2016-10-19	190	166	56.4	M2C
MRYGY16G0000309	MRYGY15B000M002	MRYGY15B000F067	G00	MRYGY16G0000111	SP	P14	Male	2016-04-12	2016-05-06	2016-07-03	1.25	2016-10-19	190	166	55.7	M2C
MRYGY16G0000585	MRYGY15B000M002	MRYGY15B000F067	G00	MRYGY16G0000111	SP	P14	Male	2016-04-12	2016-05-06	2016-07-03	1.25	2016-10-19	190	166	52.9	M1C
MRYGY16G0000645	MRYGY15B000M002	MRYGY15B000F067	G00	MRYGY16G0000111	SP	P14	Male	2016-04-12	2016-05-06	2016-07-03	1.25	2016-10-19	190	166	52.5	M0C
MRYGY16G0000739	MRYGY15B000M002	MRYGY15B000F067	G00	MRYGY16G0000111	SP	P14	Male	2016-04-12	2016-05-06	2016-07-03	1.25	2016-10-19	190	166	51.6	M2C
MRYGY16G0000746	MRYGY15B000M002	MRYGY15B000F067	G00	MRYGY16G0000111	SP	P14	Male	2016-04-12	2016-05-06	2016-07-03	1.25	2016-10-19	190	166	51.5	M1C
MRYGY16G0000806	MRYGY15B000M002	MRYGY15B000F067	G00	MRYGY16G0000111	SP	P14	Male	2016-04-12	2016-05-06	2016-07-03	1.25	2016-10-19	190	166	51	M2C
MRYGY16G0001105	MRYGY15B000M002	MRYGY15B000F067	G00	MRYGY16G0000111	SP	P14	Male	2016-04-12	2016-05-06	2016-07-03	1.25	2016-10-19	190	166	47.6	M2C
MRYGY16G0001142	MRYGY15B000M002	MRYGY15B000F067	G00	MRYGY16G0000111	SP	P14	Male	2016-04-12	2016-05-06	2016-07-03	1.25	2016-10-19	190	166	47	M2C
MRYGY16G0001154	MRYGY15B000M002	MRYGY15B000F067	G00	MRYGY16G0000111	SP	P14	Male	2016-04-12	2016-05-06	2016-07-03	1.25	2016-10-19	190	166	46.8	M2C
MRYGY16G0001173	MRYGY15B000M002	MRYGY15B000F067	G00	MRYGY16G0000111	SP	P14	Male	2016-04-12	2016-05-06	2016-07-03	1.25	2016-10-19	190	166	46.6	M2C
MRYGY16G0001250	MRYGY15B000M002	MRYGY15B000F067	G00	MRYGY16G0000111	SP	P14	Female	2016-04-12	2016-05-06	2016-07-03	1.25	2016-10-19	190	166	45.3	ALL
MRYGY16G0001565	MRYGY15B000M002	MRYGY15B000F067	G00	MRYGY16G0000111	SP	P14	Female	2016-04-12	2016-05-06	2016-07-03	1.25	2016-10-19	190	166	40.1	ALL
MRYGY16G0001573	MRYGY15B000M002	MRYGY15B000F067	G00	MRYGY16G0000111	SP	P14	Male	2016-04-12	2016-05-06	2016-07-03	1.25	2016-10-19	190	166	40	M2C
MRYGY16G0002060	MRYGY15B000M002	MRYGY15B000F067	G00	MRYGY16G0000111	SP	P14	Female	2016-04-12	2016-05-06	2016-07-03	1.25	2016-10-19	190	166	32.7	ALL
MRYGY16G0002165	MRYGY15B000M002	MRYGY15B000F067	G00	MRYGY16G0000111	SP	P14	Female	2016-04-12	2016-05-06	2016-07-03	1.25	2016-10-19	190	166	32.3	ALL
MRYGY16G0002222	MRYGY15B000M002	MRYGY15B000F067	G00	MRYGY16G0000111	SP	P14	Female	2016-04-12	2016-05-06	2016-07-03	1.25	2016-10-19	190	166	32.1	ALL
MRYGY16G0002260	MRYGY15B000M002	MRYGY15B000F067	G00	MRYGY16G0000111	SP	P14	Female	2016-04-12	2016-05-06	2016-07-03	1.25	2016-10-19	190	166	32	ALL
MRYGY16G0002568	MRYGY15B000M002	MRYGY15B000F067	G00	MRYGY16G0000111	SP	P14	Female	2016-04-12	2016-05-06	2016-07-03	1.25	2016-10-19	190	166	30.6	ALL
MRYGY16G0002726	MRYGY15B000M002	MRYGY15B000F067	G00	MRYGY16G0000111	SP	P14	Female	2016-04-12	2016-05-06	2016-07-03	1.25	2016-10-19	190	166	29.9	ALL
MRYGY16G0002811	MRYGY15B000M002	MRYGY15B000F067	G00	MRYGY16G0000111	SP	P14	Female	2016-04-12	2016-05-06	2016-07-03	1.25	2016-10-19	190	166	29.5	ALL
MRYGY16G0003125	MRYGY15B000M002	MRYGY15B000F067	G00	MRYGY16G0000111	SP	P14	Female	2016-04-12	2016-05-06	2016-07-03	1.25	2016-10-19	190	166	27.4	ALL
MRYGY16G0003315	MRYGY15B000M002	MRYGY15B000F067	G00	MRYGY16G0000111	SP	P14	Female	2016-04-12	2016-05-06	2016-07-03	1.25	2016-10-19	190	166	25.2	ALL
MRYGY16G000C272	MRYGY15B000M002	MRYGY15B000F067	G00	MRYGY16G0000111	SP	P14	Male	2016-04-12	2016-05-06	2016-07-03	1.25	2016-10-19	190	166	60.9	M1C
MRYGY16G000C445	MRYGY15B000M002	MRYGY15B000F067	G00	MRYGY16G0000111	SP	P14	Male	2016-04-12	2016-05-06	2016-07-03	1.25	2016-10-19	190	166	58.3	M1C
MRYGY16G000C493	MRYGY15B000M002	MRYGY15B000F067	G00	MRYGY16G0000111	SP	P14	Male	2016-04-12	2016-05-06	2016-07-03	1.25	2016-10-19	190	166	65.3	M2C
MRYGY16G000C509	MRYGY15B000M002	MRYGY15B000F067	G00	MRYGY16G0000111	SP	P14	Male	2016-04-12	2016-05-06	2016-07-03	1.25	2016-10-19	190	166	62.9	M2C
MRYGY16G000C611	MRYGY15B000M002	MRYGY15B000F067	G00	MRYGY16G0000111	SP	P14	Male	2016-04-12	2016-05-06	2016-07-03	1.25	2016-10-19	190	166	75.1	M2C
MRYGY16G000C662	MRYGY15B000M002	MRYGY15B000F067	G00	MRYGY16G0000111	SP	P14	Male	2016-04-12	2016-05-06	2016-07-03	1.25	2016-10-19	190	166	59.5	M2C
MRYGY16G000D794	MRYGY15B000M002	MRYGY15B000F067	G00	MRYGY16G0000111	SP	P14	Female	2016-04-12	2016-05-06	2016-07-03	1.25	2016-10-19	190	166	48	ALL
MRYGY16G000D804	MRYGY15B000M002	MRYGY15B000F067	G00	MRYGY16G0000111	SP	P14	Female	2016-04-12	2016-05-06	2016-07-03	1.25	2016-10-19	190	166	40.9	ALL
MRYGY16G000D854	MRYGY15B000M002	MRYGY15B000F067	G00	MRYGY16G0000111	SP	P14	Female	2016-04-12	2016-05-06	2016-07-03	1.25	2016-10-19	190	166	48.8	ALL
MRYGY16G000E210	MRYGY15B000M002	MRYGY15B000F067	G00	MRYGY16G0000111	SP	P14	Female	2016-04-12	2016-05-06	2016-07-03	1.25	2016-10-19	190	166	35.1	ALL
MRYGY16G000E245	MRYGY15B000M002	MRYGY15B000F067	G00	MRYGY16G0000111	SP	P14	Female	2016-04-12	2016-05-06	2016-07-03	1.25	2016-10-19	190	166	35.8	ALL
MRYGY16G000E296	MRYGY15B000M002	MRYGY15B000F067	G00	MRYGY16G0000111	SP	P14	Female	2016-04-12	2016-05-06	2016-07-03	1.25	2016-10-19	190	166	35.5	ALL
MRYGY16G000E318	MRYGY15B000M002	MRYGY15B000F067	G00	MRYGY16G0000111	SP	P14	Female	2016-04-12	2016-05-06	2016-07-03	1.25	2016-10-19	190	166	43.5	ALL
MRYGY16G000E343	MRYGY15B000M002	MRYGY15B000F067	G00	MRYGY16G0000111	SP	P14	Female	2016-04-12	2016-05-06	2016-07-03	1.25	2016-10-19	190	166	42.1	ALL
MRYGY16G000E384	MRYGY15B000M002	MRYGY15B000F067	G00	MRYGY16G0000111	SP	P14	Female	2016-04-12	2016-05-06	2016-07-03	1.25	2016-10-19	190	166	33	ALL
MRYGY16G000E389	MRYGY15B000M002	MRYGY15B000F067	G00	MRYGY16G0000111	SP	P14	Female	2016-04-12	2016-05-06	2016-07-03	1.25	2016-10-19	190	166	44.5	ALL
MRYGY16G000E396	MRYGY15B000M002	MRYGY15B000F067	G00	MRYGY16G0000111	SP	P14	Female	2016-04-12	2016-05-06	2016-07-03	1.25	2016-10-19	190	166	42.1	ALL
MRYGY16G000E409	MRYGY15B000M002	MRYGY15B000F067	G00	MRYGY16G0000111	SP	P14	Female	2016-04-12	2016-05-06	2016-07-03	1.25	2016-10-19	190	166	57.3	ALL
MRYGY16G000E466	MRYGY15B000M002	MRYGY15B000F067	G00	MRYGY16G0000111	SP	P14	Female	2016-04-12	2016-05-06	2016-07-03	1.25	2016-10-19	190	166	42.8	ALL
MRYGY16G000E517	MRYGY15B000M002	MRYGY15B000F067	G00	MRYGY16G0000111	SP	P14	Female	2016-04-12	2016-05-06	2016-07-03	1.25	2016-10-19	190	166	40.7	ALL
MRYGY16G000E554	MRYGY15B000M002	MRYGY15B000F067	G00	MRYGY16G0000111	SP	P14	Female	2016-04-12	2016-05-06	2016-07-03	1.25	2016-10-19	190	166	38.8	ALL
MRYGY16G000E559	MRYGY15B000M002	MRYGY15B000F067	G00	MRYGY16G0000111	SP	P14	Female	2016-04-12	2016-05-06	2016-07-03	1.25	2016-10-19	190	166	33.3	ALL
MRYGY16G000E649	MRYGY15B000M002	MRYGY15B000F067	G00	MRYGY16G0000111	SP	P14	Female	2016-04-12	2016-05-06	2016-07-03	1.25	2016-10-19	190	166	45.7	ALL
MRYGY16G000E717	MRYGY15B000M002	MRYGY15B000F067	G00	MRYGY16G0000111	SP	P14	Female	2016-04-12	2016-05-06	2016-07-03	1.25	2016-10-19	190	166	42.7	ALL
MRYGY16G000E830	MRYGY15B000M002	MRYGY15B000F067	G00	MRYGY16G0000111	SP	P14	Female	2016-04-12	2016-05-06	2016-07-03	1.25	2016-10-19	190	166	38.3	ALL
MRYGY16G000E836	MRYGY15B000M002	MRYGY15B000F067	G00	MRYGY16G0000111	SP	P14	Female	2016-04-12	2016-05-06	2016-07-03	1.25	2016-10-19	190	166	37.9	ALL
MRYGY16G000F012	MRYGY15B000M002	MRYGY15B000F067	G00	MRYGY16G0000111	SP	P14	Male	2016-04-12	2016-05-06	2016-07-03	1.25	2016-10-19	190	166	60.2	M2C
MRYGY16G000F049	MRYGY15B000M002	MRYGY15B000F067	G00	MRYGY16G0000111	SP	P14	Male	2016-04-12	2016-05-06	2016-07-03	1.25	2016-10-19	190	166	69.9	M2C
MRYGY16G000F181	MRYGY15B000M002	MRYGY15B000F067	G00	MRYGY16G0000111	SP	P14	Male	2016-04-12	2016-05-06	2016-07-03	1.25	2016-10-19	190	166	70.1	M2C
MRYGY16G000F282	MRYGY15B000M002	MRYGY15B000F067	G00	MRYGY16G0000111	SP	P14	Male	2016-04-12	2016-05-06	2016-07-03	1.25	2016-10-19	190	166	60.6	M2C
MRYGY16G000F308	MRYGY15B000M002	MRYGY15B000F067	G00	MRYGY16G0000111	SP	P14	Male	2016-04-12	2016-05-06	2016-07-03	1.25	2016-10-19	190	166	69.4	M1C
MRYGY16G000F365	MRYGY15B000M002	MRYGY15B000F067	G00	MRYGY16G0000111	SP	P14	Female	2016-04-12	2016-05-06	2016-07-03	1.25	2016-10-19	190	166	49.4	ALL
MRYGY16G000F379	MRYGY15B000M002	MRYGY15B000F067	G00	MRYGY16G0000111	SP	P14	Female	2016-04-12	2016-05-06	2016-07-03	1.25	2016-10-19	190	166	46.5	ALL
MRYGY16G000F401	MRYGY15B000M002	MRYGY15B000F067	G00	MRYGY16G0000111	SP	P14	Female	2016-04-12	2016-05-06	2016-07-03	1.25	2016-10-19	190	166	35.9	ALL
MRYGY16G000F724	MRYGY15B000M002	MRYGY15B000F067	G00	MRYGY16G0000111	SP	P14	Male	2016-04-12	2016-05-06	2016-07-03	1.25	2016-10-19	190	166	61.5	M2C
MRYGY16G0000157	MRYGY15B000M002	MRYGY15B000F014	G00	MRYGY16G0000112	SP	P11	Male	2016-04-16	2016-05-11	2016-07-04	1.67	2016-10-16	183	158	58	M0C
MRYGY16G0000171	MRYGY15B000M002	MRYGY15B000F014	G00	MRYGY16G0000112	SP	P11	Male	2016-04-16	2016-05-11	2016-07-04	1.67	2016-10-16	183	158	57.7	M2C
MRYGY16G0000374	MRYGY15B000M002	MRYGY15B000F014	G00	MRYGY16G0000112	SP	P11	Male	2016-04-16	2016-05-11	2016-07-04	1.67	2016-10-16	183	158	54.8	M2C
MRYGY16G0000682	MRYGY15B000M002	MRYGY15B000F014	G00	MRYGY16G0000112	SP	P11	Male	2016-04-16	2016-05-11	2016-07-04	1.67	2016-10-16	183	158	52.2	M2C
MRYGY16G0000918	MRYGY15B000M002	MRYGY15B000F014	G00	MRYGY16G0000112	SP	P11	Male	2016-04-16	2016-05-11	2016-07-04	1.67	2016-10-16	183	158	49.98	M2C
MRYGY16G0000959	MRYGY15B000M002	MRYGY15B000F014	G00	MRYGY16G0000112	SP	P11	Male	2016-04-16	2016-05-11	2016-07-04	1.67	2016-10-16	183	158	49.33	M1C
MRYGY16G0001061	MRYGY15B000M002	MRYGY15B000F014	G00	MRYGY16G0000112	SP	P11	Male	2016-04-16	2016-05-11	2016-07-04	1.67	2016-10-16	183	158	48.1	M2C
MRYGY16G0001076	MRYGY15B000M002	MRYGY15B000F014	G00	MRYGY16G0000112	SP	P11	Male	2016-04-16	2016-05-11	2016-07-04	1.67	2016-10-16	183	158	47.9	M2C
MRYGY16G0001149	MRYGY15B000M002	MRYGY15B000F014	G00	MRYGY16G0000112	SP	P11	Male	2016-04-16	2016-05-11	2016-07-04	1.67	2016-10-16	183	158	47	M2C
MRYGY16G0001385	MRYGY15B000M002	MRYGY15B000F014	G00	MRYGY16G0000112	SP	P11	Male	2016-04-16	2016-05-11	2016-07-04	1.67	2016-10-16	183	158	43.5	M2C
MRYGY16G0001506	MRYGY15B000M002	MRYGY15B000F014	G00	MRYGY16G0000112	SP	P11	Male	2016-04-16	2016-05-11	2016-07-04	1.67	2016-10-16	183	158	41.6	M2C
MRYGY16G0001513	MRYGY15B000M002	MRYGY15B000F014	G00	MRYGY16G0000112	SP	P11	Male	2016-04-16	2016-05-11	2016-07-04	1.67	2016-10-16	183	158	41.4	M2C
MRYGY16G0001619	MRYGY15B000M002	MRYGY15B000F014	G00	MRYGY16G0000112	SP	P11	Male	2016-04-16	2016-05-11	2016-07-04	1.67	2016-10-16	183	158	39.26	M2C
MRYGY16G0001624	MRYGY15B000M002	MRYGY15B000F014	G00	MRYGY16G0000112	SP	P11	Female	2016-04-16	2016-05-11	2016-07-04	1.67	2016-10-16	183	158	39.1	ALL
MRYGY16G0002199	MRYGY15B000M002	MRYGY15B000F014	G00	MRYGY16G0000112	SP	P11	Female	2016-04-16	2016-05-11	2016-07-04	1.67	2016-10-16	183	158	32.2	ALL
MRYGY16G0002215	MRYGY15B000M002	MRYGY15B000F014	G00	MRYGY16G0000112	SP	P11	Female	2016-04-16	2016-05-11	2016-07-04	1.67	2016-10-16	183	158	32.17	ALL
MRYGY16G0002646	MRYGY15B000M002	MRYGY15B000F014	G00	MRYGY16G0000112	SP	P11	Female	2016-04-16	2016-05-11	2016-07-04	1.67	2016-10-16	183	158	30.3	ALL
MRYGY16G0003109	MRYGY15B000M002	MRYGY15B000F014	G00	MRYGY16G0000112	SP	P11	Male	2016-04-16	2016-05-11	2016-07-04	1.67	2016-10-16	183	158	27.6	M2C
MRYGY16G000A025	MRYGY15B000M002	MRYGY15B000F014	G00	MRYGY16G0000112	SP	P11	Male	2016-04-16	2016-05-11	2016-07-04	1.67	2016-10-16	183	158	62.53	M2C
MRYGY16G000A115	MRYGY15B000M002	MRYGY15B000F014	G00	MRYGY16G0000112	SP	P11	Male	2016-04-16	2016-05-11	2016-07-04	1.67	2016-10-16	183	158	64	M2C
MRYGY16G000A186	MRYGY15B000M002	MRYGY15B000F014	G00	MRYGY16G0000112	SP	P11	Male	2016-04-16	2016-05-11	2016-07-04	1.67	2016-10-16	183	158	59.2	M2C
MRYGY16G000A194	MRYGY15B000M002	MRYGY15B000F014	G00	MRYGY16G0000112	SP	P11	Male	2016-04-16	2016-05-11	2016-07-04	1.67	2016-10-16	183	158	65.27	M2C
MRYGY16G000A209	MRYGY15B000M002	MRYGY15B000F014	G00	MRYGY16G0000112	SP	P11	Male	2016-04-16	2016-05-11	2016-07-04	1.67	2016-10-16	183	158	62.7	M2C
MRYGY16G000A283	MRYGY15B000M002	MRYGY15B000F014	G00	MRYGY16G0000112	SP	P11	Male	2016-04-16	2016-05-11	2016-07-04	1.67	2016-10-16	183	158	58.07	M2C
MRYGY16G000A329	MRYGY15B000M002	MRYGY15B000F014	G00	MRYGY16G0000112	SP	P11	Male	2016-04-16	2016-05-11	2016-07-04	1.67	2016-10-16	183	158	61.72	M2C
MRYGY16G000A346	MRYGY15B000M002	MRYGY15B000F014	G00	MRYGY16G0000112	SP	P11	Male	2016-04-16	2016-05-11	2016-07-04	1.67	2016-10-16	183	158	61.9	M1C
MRYGY16G000A438	MRYGY15B000M002	MRYGY15B000F014	G00	MRYGY16G0000112	SP	P11	Male	2016-04-16	2016-05-11	2016-07-04	1.67	2016-10-16	183	158	55	M2C
MRYGY16G000A444	MRYGY15B000M002	MRYGY15B000F014	G00	MRYGY16G0000112	SP	P11	Male	2016-04-16	2016-05-11	2016-07-04	1.67	2016-10-16	183	158	58.9	M2C
MRYGY16G000A566	MRYGY15B000M002	MRYGY15B000F014	G00	MRYGY16G0000112	SP	P11	Male	2016-04-16	2016-05-11	2016-07-04	1.67	2016-10-16	183	158	74.3	M2C
MRYGY16G000A666	MRYGY15B000M002	MRYGY15B000F014	G00	MRYGY16G0000112	SP	P11	Male	2016-04-16	2016-05-11	2016-07-04	1.67	2016-10-16	183	158	61.8	M2C
MRYGY16G000A668	MRYGY15B000M002	MRYGY15B000F014	G00	MRYGY16G0000112	SP	P11	Male	2016-04-16	2016-05-11	2016-07-04	1.67	2016-10-16	183	158	64.8	M2C
MRYGY16G000A787	MRYGY15B000M002	MRYGY15B000F014	G00	MRYGY16G0000112	SP	P11	Male	2016-04-16	2016-05-11	2016-07-04	1.67	2016-10-16	183	158	77.8	M2C
MRYGY16G000A818	MRYGY15B000M002	MRYGY15B000F014	G00	MRYGY16G0000112	SP	P11	Male	2016-04-16	2016-05-11	2016-07-04	1.67	2016-10-16	183	158	63.2	M2C
MRYGY16G000A842	MRYGY15B000M002	MRYGY15B000F014	G00	MRYGY16G0000112	SP	P11	Male	2016-04-16	2016-05-11	2016-07-04	1.67	2016-10-16	183	158	55.6	M1C
MRYGY16G000A858	MRYGY15B000M002	MRYGY15B000F014	G00	MRYGY16G0000112	SP	P11	Male	2016-04-16	2016-05-11	2016-07-04	1.67	2016-10-16	183	158	61.8	M2C
MRYGY16G000B032	MRYGY15B000M002	MRYGY15B000F014	G00	MRYGY16G0000112	SP	P11	Female	2016-04-16	2016-05-11	2016-07-04	1.67	2016-10-16	183	158	40.89	ALL
MRYGY16G000B040	MRYGY15B000M002	MRYGY15B000F014	G00	MRYGY16G0000112	SP	P11	Female	2016-04-16	2016-05-11	2016-07-04	1.67	2016-10-16	183	158	47.75	ALL
MRYGY16G000B432	MRYGY15B000M002	MRYGY15B000F014	G00	MRYGY16G0000112	SP	P11	Female	2016-04-16	2016-05-11	2016-07-04	1.67	2016-10-16	183	158	36.7	ALL
MRYGY16G000B641	MRYGY15B000M002	MRYGY15B000F014	G00	MRYGY16G0000112	SP	P11	Female	2016-04-16	2016-05-11	2016-07-04	1.67	2016-10-16	183	158	36.8	ALL
MRYGY16G000C067	MRYGY15B000M002	MRYGY15B000F014	G00	MRYGY16G0000112	SP	P11	Male	2016-04-16	2016-05-11	2016-07-04	1.67	2016-10-16	183	158	77.4	M2C
MRYGY16G000C105	MRYGY15B000M002	MRYGY15B000F014	G00	MRYGY16G0000112	SP	P11	Male	2016-04-16	2016-05-11	2016-07-04	1.67	2016-10-16	183	158	63.2	M2C
MRYGY16G000C148	MRYGY15B000M002	MRYGY15B000F014	G00	MRYGY16G0000112	SP	P11	Male	2016-04-16	2016-05-11	2016-07-04	1.67	2016-10-16	183	158	72	M2C
MRYGY16G000C164	MRYGY15B000M002	MRYGY15B000F014	G00	MRYGY16G0000112	SP	P11	Male	2016-04-16	2016-05-11	2016-07-04	1.67	2016-10-16	183	158	55.5	M2C
MRYGY16G000C192	MRYGY15B000M002	MRYGY15B000F014	G00	MRYGY16G0000112	SP	P11	Male	2016-04-16	2016-05-11	2016-07-04	1.67	2016-10-16	183	158	74.4	M2C
MRYGY16G000C202	MRYGY15B000M002	MRYGY15B000F014	G00	MRYGY16G0000112	SP	P11	Male	2016-04-16	2016-05-11	2016-07-04	1.67	2016-10-16	183	158	68.2	M2C
MRYGY16G000C223	MRYGY15B000M002	MRYGY15B000F014	G00	MRYGY16G0000112	SP	P11	Male	2016-04-16	2016-05-11	2016-07-04	1.67	2016-10-16	183	158	74	M2C
MRYGY16G000C224	MRYGY15B000M002	MRYGY15B000F014	G00	MRYGY16G0000112	SP	P11	Male	2016-04-16	2016-05-11	2016-07-04	1.67	2016-10-16	183	158	71.9	M2C
MRYGY16G000D046	MRYGY15B000M002	MRYGY15B000F014	G00	MRYGY16G0000112	SP	P11	Female	2016-04-16	2016-05-11	2016-07-04	1.67	2016-10-16	183	158	42.7	ALL
MRYGY16G000D248	MRYGY15B000M002	MRYGY15B000F014	G00	MRYGY16G0000112	SP	P11	Female	2016-04-16	2016-05-11	2016-07-04	1.67	2016-10-16	183	158	39.6	ALL
MRYGY16G000D329	MRYGY15B000M002	MRYGY15B000F014	G00	MRYGY16G0000112	SP	P11	Female	2016-04-16	2016-05-11	2016-07-04	1.67	2016-10-16	183	158	40.7	ALL
MRYGY16G000D578	MRYGY15B000M002	MRYGY15B000F014	G00	MRYGY16G0000112	SP	P11	Female	2016-04-16	2016-05-11	2016-07-04	1.67	2016-10-16	183	158	41.1	ALL
MRYGY16G000D670	MRYGY15B000M002	MRYGY15B000F014	G00	MRYGY16G0000112	SP	P11	Female	2016-04-16	2016-05-11	2016-07-04	1.67	2016-10-16	183	158	39.1	ALL
MRYGY16G000D715	MRYGY15B000M002	MRYGY15B000F014	G00	MRYGY16G0000112	SP	P11	Female	2016-04-16	2016-05-11	2016-07-04	1.67	2016-10-16	183	158	35.1	ALL
MRYGY16G0000194	MRYGY15B000M002	MRYGY15B000F014	G00	MRYGY16G0000112	SP	P14	Male	2016-04-16	2016-05-11	2016-07-04	1.81	2016-10-19	186	161	57.2	M1C
MRYGY16G0000315	MRYGY15B000M002	MRYGY15B000F014	G00	MRYGY16G0000112	SP	P14	Male	2016-04-16	2016-05-11	2016-07-04	1.81	2016-10-19	186	161	55.6	M1C
MRYGY16G0000344	MRYGY15B000M002	MRYGY15B000F014	G00	MRYGY16G0000112	SP	P14	Male	2016-04-16	2016-05-11	2016-07-04	1.81	2016-10-19	186	161	55	M2C
MRYGY16G0000545	MRYGY15B000M002	MRYGY15B000F014	G00	MRYGY16G0000112	SP	P14	Male	2016-04-16	2016-05-11	2016-07-04	1.81	2016-10-19	186	161	53.3	M2C
MRYGY16G0000741	MRYGY15B000M002	MRYGY15B000F014	G00	MRYGY16G0000112	SP	P14	Male	2016-04-16	2016-05-11	2016-07-04	1.81	2016-10-19	186	161	51.6	M2C
MRYGY16G0000790	MRYGY15B000M002	MRYGY15B000F014	G00	MRYGY16G0000112	SP	P14	Male	2016-04-16	2016-05-11	2016-07-04	1.81	2016-10-19	186	161	51.2	M2C
MRYGY16G0000962	MRYGY15B000M002	MRYGY15B000F014	G00	MRYGY16G0000112	SP	P14	Male	2016-04-16	2016-05-11	2016-07-04	1.81	2016-10-19	186	161	49.3	M1C
MRYGY16G0000978	MRYGY15B000M002	MRYGY15B000F014	G00	MRYGY16G0000112	SP	P14	Male	2016-04-16	2016-05-11	2016-07-04	1.81	2016-10-19	186	161	49.1	M1C
MRYGY16G0001633	MRYGY15B000M002	MRYGY15B000F014	G00	MRYGY16G0000112	SP	P14	Male	2016-04-16	2016-05-11	2016-07-04	1.81	2016-10-19	186	161	39.1	M2C
MRYGY16G0001853	MRYGY15B000M002	MRYGY15B000F014	G00	MRYGY16G0000112	SP	P14	Female	2016-04-16	2016-05-11	2016-07-04	1.81	2016-10-19	186	161	34.9	ALL
MRYGY16G0001856	MRYGY15B000M002	MRYGY15B000F014	G00	MRYGY16G0000112	SP	P14	Male	2016-04-16	2016-05-11	2016-07-04	1.81	2016-10-19	186	161	34.8	M1C
MRYGY16G0002061	MRYGY15B000M002	MRYGY15B000F014	G00	MRYGY16G0000112	SP	P14	Female	2016-04-16	2016-05-11	2016-07-04	1.81	2016-10-19	186	161	32.7	ALL
MRYGY16G0003218	MRYGY15B000M002	MRYGY15B000F014	G00	MRYGY16G0000112	SP	P14	Female	2016-04-16	2016-05-11	2016-07-04	1.81	2016-10-19	186	161	26.6	ALL
MRYGY16G000C227	MRYGY15B000M002	MRYGY15B000F014	G00	MRYGY16G0000112	SP	P14	Male	2016-04-16	2016-05-11	2016-07-04	1.81	2016-10-19	186	161	79	M1C
MRYGY16G000C276	MRYGY15B000M002	MRYGY15B000F014	G00	MRYGY16G0000112	SP	P14	Male	2016-04-16	2016-05-11	2016-07-04	1.81	2016-10-19	186	161	62.2	M2C
MRYGY16G000C317	MRYGY15B000M002	MRYGY15B000F014	G00	MRYGY16G0000112	SP	P14	Male	2016-04-16	2016-05-11	2016-07-04	1.81	2016-10-19	186	161	77.7	M2C
MRYGY16G000C332	MRYGY15B000M002	MRYGY15B000F014	G00	MRYGY16G0000112	SP	P14	Male	2016-04-16	2016-05-11	2016-07-04	1.81	2016-10-19	186	161	66.3	M2C
MRYGY16G000C353	MRYGY15B000M002	MRYGY15B000F014	G00	MRYGY16G0000112	SP	P14	Male	2016-04-16	2016-05-11	2016-07-04	1.81	2016-10-19	186	161	72.4	M2C
MRYGY16G000C370	MRYGY15B000M002	MRYGY15B000F014	G00	MRYGY16G0000112	SP	P14	Male	2016-04-16	2016-05-11	2016-07-04	1.81	2016-10-19	186	161	77	M2C
MRYGY16G000C470	MRYGY15B000M002	MRYGY15B000F014	G00	MRYGY16G0000112	SP	P14	Male	2016-04-16	2016-05-11	2016-07-04	1.81	2016-10-19	186	161	67.1	M2C
MRYGY16G000C511	MRYGY15B000M002	MRYGY15B000F014	G00	MRYGY16G0000112	SP	P14	Male	2016-04-16	2016-05-11	2016-07-04	1.81	2016-10-19	186	161	62.7	M2C
MRYGY16G000C558	MRYGY15B000M002	MRYGY15B000F014	G00	MRYGY16G0000112	SP	P14	Male	2016-04-16	2016-05-11	2016-07-04	1.81	2016-10-19	186	161	67.1	M2C
MRYGY16G000C571	MRYGY15B000M002	MRYGY15B000F014	G00	MRYGY16G0000112	SP	P14	Male	2016-04-16	2016-05-11	2016-07-04	1.81	2016-10-19	186	161	72.8	M2C
MRYGY16G000C583	MRYGY15B000M002	MRYGY15B000F014	G00	MRYGY16G0000112	SP	P14	Male	2016-04-16	2016-05-11	2016-07-04	1.81	2016-10-19	186	161	69	M2C
MRYGY16G000C600	MRYGY15B000M002	MRYGY15B000F014	G00	MRYGY16G0000112	SP	P14	Male	2016-04-16	2016-05-11	2016-07-04	1.81	2016-10-19	186	161	66.1	M2C
MRYGY16G000C630	MRYGY15B000M002	MRYGY15B000F014	G00	MRYGY16G0000112	SP	P14	Male	2016-04-16	2016-05-11	2016-07-04	1.81	2016-10-19	186	161	74.1	M2C
MRYGY16G000C691	MRYGY15B000M002	MRYGY15B000F014	G00	MRYGY16G0000112	SP	P14	Male	2016-04-16	2016-05-11	2016-07-04	1.81	2016-10-19	186	161	68.8	M2C
MRYGY16G000C759	MRYGY15B000M002	MRYGY15B000F014	G00	MRYGY16G0000112	SP	P14	Male	2016-04-16	2016-05-11	2016-07-04	1.81	2016-10-19	186	161	58	M2C
MRYGY16G000C760	MRYGY15B000M002	MRYGY15B000F014	G00	MRYGY16G0000112	SP	P14	Male	2016-04-16	2016-05-11	2016-07-04	1.81	2016-10-19	186	161	62.3	M2C
MRYGY16G000C782	MRYGY15B000M002	MRYGY15B000F014	G00	MRYGY16G0000112	SP	P14	Male	2016-04-16	2016-05-11	2016-07-04	1.81	2016-10-19	186	161	74.1	M2C
MRYGY16G000C784	MRYGY15B000M002	MRYGY15B000F014	G00	MRYGY16G0000112	SP	P14	Male	2016-04-16	2016-05-11	2016-07-04	1.81	2016-10-19	186	161	66.3	M1C
MRYGY16G000C822	MRYGY15B000M002	MRYGY15B000F014	G00	MRYGY16G0000112	SP	P14	Male	2016-04-16	2016-05-11	2016-07-04	1.81	2016-10-19	186	161	74.6	M2C
MRYGY16G000C855	MRYGY15B000M002	MRYGY15B000F014	G00	MRYGY16G0000112	SP	P14	Male	2016-04-16	2016-05-11	2016-07-04	1.81	2016-10-19	186	161	67.5	M2C
MRYGY16G000C885	MRYGY15B000M002	MRYGY15B000F014	G00	MRYGY16G0000112	SP	P14	Male	2016-04-16	2016-05-11	2016-07-04	1.81	2016-10-19	186	161	71.2	M2C
MRYGY16G000D890	MRYGY15B000M002	MRYGY15B000F014	G00	MRYGY16G0000112	SP	P14	Female	2016-04-16	2016-05-11	2016-07-04	1.81	2016-10-19	186	161	37.2	ALL
MRYGY16G000F028	MRYGY15B000M002	MRYGY15B000F014	G00	MRYGY16G0000112	SP	P14	Male	2016-04-16	2016-05-11	2016-07-04	1.81	2016-10-19	186	161	62	M2C
MRYGY16G000F057	MRYGY15B000M002	MRYGY15B000F014	G00	MRYGY16G0000112	SP	P14	Male	2016-04-16	2016-05-11	2016-07-04	1.81	2016-10-19	186	161	62.9	M2C
MRYGY16G000F062	MRYGY15B000M002	MRYGY15B000F014	G00	MRYGY16G0000112	SP	P14	Male	2016-04-16	2016-05-11	2016-07-04	1.81	2016-10-19	186	161	71.8	M2C
MRYGY16G000F109	MRYGY15B000M002	MRYGY15B000F014	G00	MRYGY16G0000112	SP	P14	Male	2016-04-16	2016-05-11	2016-07-04	1.81	2016-10-19	186	161	69.9	M2C
MRYGY16G000F165	MRYGY15B000M002	MRYGY15B000F014	G00	MRYGY16G0000112	SP	P14	Male	2016-04-16	2016-05-11	2016-07-04	1.81	2016-10-19	186	161	58.9	M2C
MRYGY16G000F250	MRYGY15B000M002	MRYGY15B000F014	G00	MRYGY16G0000112	SP	P14	Male	2016-04-16	2016-05-11	2016-07-04	1.81	2016-10-19	186	161	67.9	M2C
MRYGY16G000F259	MRYGY15B000M002	MRYGY15B000F014	G00	MRYGY16G0000112	SP	P14	Male	2016-04-16	2016-05-11	2016-07-04	1.81	2016-10-19	186	161	64.3	M2C
MRYGY16G000F266	MRYGY15B000M002	MRYGY15B000F014	G00	MRYGY16G0000112	SP	P14	Male	2016-04-16	2016-05-11	2016-07-04	1.81	2016-10-19	186	161	81.1	M2C
MRYGY16G000F307	MRYGY15B000M002	MRYGY15B000F014	G00	MRYGY16G0000112	SP	P14	Male	2016-04-16	2016-05-11	2016-07-04	1.81	2016-10-19	186	161	64.8	M2C
MRYGY16G000F322	MRYGY15B000M002	MRYGY15B000F014	G00	MRYGY16G0000112	SP	P14	Male	2016-04-16	2016-05-11	2016-07-04	1.81	2016-10-19	186	161	66.1	M2C
MRYGY16G000F327	MRYGY15B000M002	MRYGY15B000F014	G00	MRYGY16G0000112	SP	P14	Male	2016-04-16	2016-05-11	2016-07-04	1.81	2016-10-19	186	161	68.3	M2C
MRYGY16G000F332	MRYGY15B000M002	MRYGY15B000F014	G00	MRYGY16G0000112	SP	P14	Male	2016-04-16	2016-05-11	2016-07-04	1.81	2016-10-19	186	161	85.1	M2C
MRYGY16G000F346	MRYGY15B000M002	MRYGY15B000F014	G00	MRYGY16G0000112	SP	P14	Male	2016-04-16	2016-05-11	2016-07-04	1.81	2016-10-19	186	161	70.4	M2C
MRYGY16G000F478	MRYGY15B000M002	MRYGY15B000F014	G00	MRYGY16G0000112	SP	P14	Female	2016-04-16	2016-05-11	2016-07-04	1.81	2016-10-19	186	161	38.4	ALL
MRYGY16G000F512	MRYGY15B000M002	MRYGY15B000F014	G00	MRYGY16G0000112	SP	P14	Female	2016-04-16	2016-05-11	2016-07-04	1.81	2016-10-19	186	161	35.3	ALL
MRYGY16G000F708	MRYGY15B000M002	MRYGY15B000F014	G00	MRYGY16G0000112	SP	P14	Male	2016-04-16	2016-05-11	2016-07-04	1.81	2016-10-19	186	161	64.8	M2C
MRYGY16G000F722	MRYGY15B000M002	MRYGY15B000F014	G00	MRYGY16G0000112	SP	P14	Male	2016-04-16	2016-05-11	2016-07-04	1.81	2016-10-19	186	161	59.7	M1C
MRYGY16G0000572	MRYGY15B000M003	MRYGY15B000F054	G00	MRYGY16G0000121	SP	P11	Male	2016-04-06	2016-05-01	2016-07-03	1.88	2016-10-16	193	168	53.09	M2C
MRYGY16G0000852	MRYGY15B000M003	MRYGY15B000F054	G00	MRYGY16G0000121	SP	P11	Male	2016-04-06	2016-05-01	2016-07-03	1.88	2016-10-16	193	168	50.6	M0C
MRYGY16G0001419	MRYGY15B000M003	MRYGY15B000F054	G00	MRYGY16G0000121	SP	P11	Male	2016-04-06	2016-05-01	2016-07-03	1.88	2016-10-16	193	168	43.1	M2C
MRYGY16G0001509	MRYGY15B000M003	MRYGY15B000F054	G00	MRYGY16G0000121	SP	P11	Male	2016-04-06	2016-05-01	2016-07-03	1.88	2016-10-16	193	168	41.5	M2C
MRYGY16G0001607	MRYGY15B000M003	MRYGY15B000F054	G00	MRYGY16G0000121	SP	P11	Male	2016-04-06	2016-05-01	2016-07-03	1.88	2016-10-16	193	168	39.5	M1C
MRYGY16G0001708	MRYGY15B000M003	MRYGY15B000F054	G00	MRYGY16G0000121	SP	P11	Male	2016-04-06	2016-05-01	2016-07-03	1.88	2016-10-16	193	168	37.6	M2C
MRYGY16G0002332	MRYGY15B000M003	MRYGY15B000F054	G00	MRYGY16G0000121	SP	P11	Female	2016-04-06	2016-05-01	2016-07-03	1.88	2016-10-16	193	168	31.7	ALL
MRYGY16G0003246	MRYGY15B000M003	MRYGY15B000F054	G00	MRYGY16G0000121	SP	P11	Female	2016-04-06	2016-05-01	2016-07-03	1.88	2016-10-16	193	168	26.3	ALL
MRYGY16G000A072	MRYGY15B000M003	MRYGY15B000F054	G00	MRYGY16G0000121	SP	P11	Male	2016-04-06	2016-05-01	2016-07-03	1.88	2016-10-16	193	168	80.39	M2C
MRYGY16G000A108	MRYGY15B000M003	MRYGY15B000F054	G00	MRYGY16G0000121	SP	P11	Male	2016-04-06	2016-05-01	2016-07-03	1.88	2016-10-16	193	168	72.03	M2C
MRYGY16G000A118	MRYGY15B000M003	MRYGY15B000F054	G00	MRYGY16G0000121	SP	P11	Male	2016-04-06	2016-05-01	2016-07-03	1.88	2016-10-16	193	168	61.27	M2C
MRYGY16G000A246	MRYGY15B000M003	MRYGY15B000F054	G00	MRYGY16G0000121	SP	P11	Male	2016-04-06	2016-05-01	2016-07-03	1.88	2016-10-16	193	168	56.94	M2C
MRYGY16G000A318	MRYGY15B000M003	MRYGY15B000F054	G00	MRYGY16G0000121	SP	P11	Male	2016-04-06	2016-05-01	2016-07-03	1.88	2016-10-16	193	168	62.5	M2C
MRYGY16G000A436	MRYGY15B000M003	MRYGY15B000F054	G00	MRYGY16G0000121	SP	P11	Male	2016-04-06	2016-05-01	2016-07-03	1.88	2016-10-16	193	168	66.7	M1C
MRYGY16G000A536	MRYGY15B000M003	MRYGY15B000F054	G00	MRYGY16G0000121	SP	P11	Male	2016-04-06	2016-05-01	2016-07-03	1.88	2016-10-16	193	168	55.5	M2C
MRYGY16G000A555	MRYGY15B000M003	MRYGY15B000F054	G00	MRYGY16G0000121	SP	P11	Male	2016-04-06	2016-05-01	2016-07-03	1.88	2016-10-16	193	168	71.2	M2C
MRYGY16G000A683	MRYGY15B000M003	MRYGY15B000F054	G00	MRYGY16G0000121	SP	P11	Male	2016-04-06	2016-05-01	2016-07-03	1.88	2016-10-16	193	168	73	M2C
MRYGY16G000A706	MRYGY15B000M003	MRYGY15B000F054	G00	MRYGY16G0000121	SP	P11	Male	2016-04-06	2016-05-01	2016-07-03	1.88	2016-10-16	193	168	61.3	M2C
MRYGY16G000A739	MRYGY15B000M003	MRYGY15B000F054	G00	MRYGY16G0000121	SP	P11	Male	2016-04-06	2016-05-01	2016-07-03	1.88	2016-10-16	193	168	68.1	M1C
MRYGY16G000A741	MRYGY15B000M003	MRYGY15B000F054	G00	MRYGY16G0000121	SP	P11	Male	2016-04-06	2016-05-01	2016-07-03	1.88	2016-10-16	193	168	64	M1C
MRYGY16G000A815	MRYGY15B000M003	MRYGY15B000F054	G00	MRYGY16G0000121	SP	P11	Male	2016-04-06	2016-05-01	2016-07-03	1.88	2016-10-16	193	168	69.6	M2C
MRYGY16G000A836	MRYGY15B000M003	MRYGY15B000F054	G00	MRYGY16G0000121	SP	P11	Male	2016-04-06	2016-05-01	2016-07-03	1.88	2016-10-16	193	168	61.6	M2C
MRYGY16G000A874	MRYGY15B000M003	MRYGY15B000F054	G00	MRYGY16G0000121	SP	P11	Male	2016-04-06	2016-05-01	2016-07-03	1.88	2016-10-16	193	168	62.6	M2C
MRYGY16G000B009	MRYGY15B000M003	MRYGY15B000F054	G00	MRYGY16G0000121	SP	P11	Female	2016-04-06	2016-05-01	2016-07-03	1.88	2016-10-16	193	168	35.04	ALL
MRYGY16G000B107	MRYGY15B000M003	MRYGY15B000F054	G00	MRYGY16G0000121	SP	P11	Female	2016-04-06	2016-05-01	2016-07-03	1.88	2016-10-16	193	168	38.1	ALL
MRYGY16G000B119	MRYGY15B000M003	MRYGY15B000F054	G00	MRYGY16G0000121	SP	P11	Female	2016-04-06	2016-05-01	2016-07-03	1.88	2016-10-16	193	168	35.37	ALL
MRYGY16G000B144	MRYGY15B000M003	MRYGY15B000F054	G00	MRYGY16G0000121	SP	P11	Female	2016-04-06	2016-05-01	2016-07-03	1.88	2016-10-16	193	168	38.6	ALL
MRYGY16G000B306	MRYGY15B000M003	MRYGY15B000F054	G00	MRYGY16G0000121	SP	P11	Female	2016-04-06	2016-05-01	2016-07-03	1.88	2016-10-16	193	168	42.38	ALL
MRYGY16G000B405	MRYGY15B000M003	MRYGY15B000F054	G00	MRYGY16G0000121	SP	P11	Female	2016-04-06	2016-05-01	2016-07-03	1.88	2016-10-16	193	168	38.6	ALL
MRYGY16G000B540	MRYGY15B000M003	MRYGY15B000F054	G00	MRYGY16G0000121	SP	P11	Female	2016-04-06	2016-05-01	2016-07-03	1.88	2016-10-16	193	168	41.2	ALL
MRYGY16G000B646	MRYGY15B000M003	MRYGY15B000F054	G00	MRYGY16G0000121	SP	P11	Female	2016-04-06	2016-05-01	2016-07-03	1.88	2016-10-16	193	168	35.4	ALL
MRYGY16G000B672	MRYGY15B000M003	MRYGY15B000F054	G00	MRYGY16G0000121	SP	P11	Female	2016-04-06	2016-05-01	2016-07-03	1.88	2016-10-16	193	168	36.2	ALL
MRYGY16G000B787	MRYGY15B000M003	MRYGY15B000F054	G00	MRYGY16G0000121	SP	P11	Female	2016-04-06	2016-05-01	2016-07-03	1.88	2016-10-16	193	168	39.4	ALL
MRYGY16G000C043	MRYGY15B000M003	MRYGY15B000F054	G00	MRYGY16G0000121	SP	P11	Male	2016-04-06	2016-05-01	2016-07-03	1.88	2016-10-16	193	168	59.2	M1C
MRYGY16G000C066	MRYGY15B000M003	MRYGY15B000F054	G00	MRYGY16G0000121	SP	P11	Male	2016-04-06	2016-05-01	2016-07-03	1.88	2016-10-16	193	168	82.1	M2C
MRYGY16G000C071	MRYGY15B000M003	MRYGY15B000F054	G00	MRYGY16G0000121	SP	P11	Male	2016-04-06	2016-05-01	2016-07-03	1.88	2016-10-16	193	168	65.1	M2C
MRYGY16G000C092	MRYGY15B000M003	MRYGY15B000F054	G00	MRYGY16G0000121	SP	P11	Male	2016-04-06	2016-05-01	2016-07-03	1.88	2016-10-16	193	168	60.1	M2C
MRYGY16G000C096	MRYGY15B000M003	MRYGY15B000F054	G00	MRYGY16G0000121	SP	P11	Male	2016-04-06	2016-05-01	2016-07-03	1.88	2016-10-16	193	168	63	M2C
MRYGY16G000C123	MRYGY15B000M003	MRYGY15B000F054	G00	MRYGY16G0000121	SP	P11	Male	2016-04-06	2016-05-01	2016-07-03	1.88	2016-10-16	193	168	61.2	M1C
MRYGY16G000C154	MRYGY15B000M003	MRYGY15B000F054	G00	MRYGY16G0000121	SP	P11	Male	2016-04-06	2016-05-01	2016-07-03	1.88	2016-10-16	193	168	61.9	M2C
MRYGY16G000C198	MRYGY15B000M003	MRYGY15B000F054	G00	MRYGY16G0000121	SP	P11	Male	2016-04-06	2016-05-01	2016-07-03	1.88	2016-10-16	193	168	57.5	M2C
MRYGY16G000D019	MRYGY15B000M003	MRYGY15B000F054	G00	MRYGY16G0000121	SP	P11	Female	2016-04-06	2016-05-01	2016-07-03	1.88	2016-10-16	193	168	58	ALL
MRYGY16G000D071	MRYGY15B000M003	MRYGY15B000F054	G00	MRYGY16G0000121	SP	P11	Female	2016-04-06	2016-05-01	2016-07-03	1.88	2016-10-16	193	168	38.8	ALL
MRYGY16G000D147	MRYGY15B000M003	MRYGY15B000F054	G00	MRYGY16G0000121	SP	P11	Female	2016-04-06	2016-05-01	2016-07-03	1.88	2016-10-16	193	168	35.4	ALL
MRYGY16G000D159	MRYGY15B000M003	MRYGY15B000F054	G00	MRYGY16G0000121	SP	P11	Female	2016-04-06	2016-05-01	2016-07-03	1.88	2016-10-16	193	168	35.4	ALL
MRYGY16G000D160	MRYGY15B000M003	MRYGY15B000F054	G00	MRYGY16G0000121	SP	P11	Female	2016-04-06	2016-05-01	2016-07-03	1.88	2016-10-16	193	168	43.7	ALL
MRYGY16G000D178	MRYGY15B000M003	MRYGY15B000F054	G00	MRYGY16G0000121	SP	P11	Female	2016-04-06	2016-05-01	2016-07-03	1.88	2016-10-16	193	168	37	ALL
MRYGY16G000D191	MRYGY15B000M003	MRYGY15B000F054	G00	MRYGY16G0000121	SP	P11	Female	2016-04-06	2016-05-01	2016-07-03	1.88	2016-10-16	193	168	50.6	ALL
MRYGY16G000D215	MRYGY15B000M003	MRYGY15B000F054	G00	MRYGY16G0000121	SP	P11	Female	2016-04-06	2016-05-01	2016-07-03	1.88	2016-10-16	193	168	38.9	ALL
MRYGY16G000D235	MRYGY15B000M003	MRYGY15B000F054	G00	MRYGY16G0000121	SP	P11	Female	2016-04-06	2016-05-01	2016-07-03	1.88	2016-10-16	193	168	39.9	ALL
MRYGY16G000D358	MRYGY15B000M003	MRYGY15B000F054	G00	MRYGY16G0000121	SP	P11	Female	2016-04-06	2016-05-01	2016-07-03	1.88	2016-10-16	193	168	41.8	ALL
MRYGY16G000D396	MRYGY15B000M003	MRYGY15B000F054	G00	MRYGY16G0000121	SP	P11	Female	2016-04-06	2016-05-01	2016-07-03	1.88	2016-10-16	193	168	45.3	ALL
MRYGY16G000D399	MRYGY15B000M003	MRYGY15B000F054	G00	MRYGY16G0000121	SP	P11	Female	2016-04-06	2016-05-01	2016-07-03	1.88	2016-10-16	193	168	35.8	ALL
MRYGY16G000D450	MRYGY15B000M003	MRYGY15B000F054	G00	MRYGY16G0000121	SP	P11	Female	2016-04-06	2016-05-01	2016-07-03	1.88	2016-10-16	193	168	33.1	ALL
MRYGY16G000D613	MRYGY15B000M003	MRYGY15B000F054	G00	MRYGY16G0000121	SP	P11	Female	2016-04-06	2016-05-01	2016-07-03	1.88	2016-10-16	193	168	42.1	ALL
MRYGY16G0000021	MRYGY15B000M003	MRYGY15B000F054	G00	MRYGY16G0000121	SP	P14	Male	2016-04-06	2016-05-01	2016-07-03	1.85	2016-10-19	196	171	74.2	M2C
MRYGY16G0000159	MRYGY15B000M003	MRYGY15B000F054	G00	MRYGY16G0000121	SP	P14	Male	2016-04-06	2016-05-01	2016-07-03	1.85	2016-10-19	196	171	57.9	M2C
MRYGY16G0000199	MRYGY15B000M003	MRYGY15B000F054	G00	MRYGY16G0000121	SP	P14	Male	2016-04-06	2016-05-01	2016-07-03	1.85	2016-10-19	196	171	57.2	M2C
MRYGY16G0000339	MRYGY15B000M003	MRYGY15B000F054	G00	MRYGY16G0000121	SP	P14	Male	2016-04-06	2016-05-01	2016-07-03	1.85	2016-10-19	196	171	55.1	M2C
MRYGY16G0000346	MRYGY15B000M003	MRYGY15B000F054	G00	MRYGY16G0000121	SP	P14	Male	2016-04-06	2016-05-01	2016-07-03	1.85	2016-10-19	196	171	55	M2C
MRYGY16G0000532	MRYGY15B000M003	MRYGY15B000F054	G00	MRYGY16G0000121	SP	P14	Male	2016-04-06	2016-05-01	2016-07-03	1.85	2016-10-19	196	171	53.4	M2C
MRYGY16G0000616	MRYGY15B000M003	MRYGY15B000F054	G00	MRYGY16G0000121	SP	P14	Male	2016-04-06	2016-05-01	2016-07-03	1.85	2016-10-19	196	171	52.7	M2C
MRYGY16G0000632	MRYGY15B000M003	MRYGY15B000F054	G00	MRYGY16G0000121	SP	P14	Male	2016-04-06	2016-05-01	2016-07-03	1.85	2016-10-19	196	171	52.6	M2C
MRYGY16G0001669	MRYGY15B000M003	MRYGY15B000F054	G00	MRYGY16G0000121	SP	P14	Male	2016-04-06	2016-05-01	2016-07-03	1.85	2016-10-19	196	171	38.2	M2C
MRYGY16G0002192	MRYGY15B000M003	MRYGY15B000F054	G00	MRYGY16G0000121	SP	P14	Female	2016-04-06	2016-05-01	2016-07-03	1.85	2016-10-19	196	171	32.2	ALL
MRYGY16G0002697	MRYGY15B000M003	MRYGY15B000F054	G00	MRYGY16G0000121	SP	P14	Female	2016-04-06	2016-05-01	2016-07-03	1.85	2016-10-19	196	171	30.1	ALL
MRYGY16G000C295	MRYGY15B000M003	MRYGY15B000F054	G00	MRYGY16G0000121	SP	P14	Male	2016-04-06	2016-05-01	2016-07-03	1.85	2016-10-19	196	171	71.9	M2C
MRYGY16G000C316	MRYGY15B000M003	MRYGY15B000F054	G00	MRYGY16G0000121	SP	P14	Male	2016-04-06	2016-05-01	2016-07-03	1.85	2016-10-19	196	171	59.3	M2C
MRYGY16G000C350	MRYGY15B000M003	MRYGY15B000F054	G00	MRYGY16G0000121	SP	P14	Male	2016-04-06	2016-05-01	2016-07-03	1.85	2016-10-19	196	171	78.8	M2C
MRYGY16G000C352	MRYGY15B000M003	MRYGY15B000F054	G00	MRYGY16G0000121	SP	P14	Male	2016-04-06	2016-05-01	2016-07-03	1.85	2016-10-19	196	171	69.2	M1C
MRYGY16G000C460	MRYGY15B000M003	MRYGY15B000F054	G00	MRYGY16G0000121	SP	P14	Male	2016-04-06	2016-05-01	2016-07-03	1.85	2016-10-19	196	171	66.3	M2C
MRYGY16G000C491	MRYGY15B000M003	MRYGY15B000F054	G00	MRYGY16G0000121	SP	P14	Male	2016-04-06	2016-05-01	2016-07-03	1.85	2016-10-19	196	171	61.1	M2C
MRYGY16G000C497	MRYGY15B000M003	MRYGY15B000F054	G00	MRYGY16G0000121	SP	P14	Male	2016-04-06	2016-05-01	2016-07-03	1.85	2016-10-19	196	171	59.4	M2C
MRYGY16G000C533	MRYGY15B000M003	MRYGY15B000F054	G00	MRYGY16G0000121	SP	P14	Male	2016-04-06	2016-05-01	2016-07-03	1.85	2016-10-19	196	171	79.1	M2C
MRYGY16G000C632	MRYGY15B000M003	MRYGY15B000F054	G00	MRYGY16G0000121	SP	P14	Male	2016-04-06	2016-05-01	2016-07-03	1.85	2016-10-19	196	171	80.8	M2C
MRYGY16G000C652	MRYGY15B000M003	MRYGY15B000F054	G00	MRYGY16G0000121	SP	P14	Male	2016-04-06	2016-05-01	2016-07-03	1.85	2016-10-19	196	171	68	M2C
MRYGY16G000C799	MRYGY15B000M003	MRYGY15B000F054	G00	MRYGY16G0000121	SP	P14	Male	2016-04-06	2016-05-01	2016-07-03	1.85	2016-10-19	196	171	64.1	M1C
MRYGY16G000C801	MRYGY15B000M003	MRYGY15B000F054	G00	MRYGY16G0000121	SP	P14	Male	2016-04-06	2016-05-01	2016-07-03	1.85	2016-10-19	196	171	65.1	M2C
MRYGY16G000C871	MRYGY15B000M003	MRYGY15B000F054	G00	MRYGY16G0000121	SP	P14	Male	2016-04-06	2016-05-01	2016-07-03	1.85	2016-10-19	196	171	60.1	M2C
MRYGY16G000C881	MRYGY15B000M003	MRYGY15B000F054	G00	MRYGY16G0000121	SP	P14	Male	2016-04-06	2016-05-01	2016-07-03	1.85	2016-10-19	196	171	79.1	M2C
MRYGY16G000D743	MRYGY15B000M003	MRYGY15B000F054	G00	MRYGY16G0000121	SP	P14	Female	2016-04-06	2016-05-01	2016-07-03	1.85	2016-10-19	196	171	50.8	ALL
MRYGY16G000D832	MRYGY15B000M003	MRYGY15B000F054	G00	MRYGY16G0000121	SP	P14	Female	2016-04-06	2016-05-01	2016-07-03	1.85	2016-10-19	196	171	33.5	ALL
MRYGY16G000D843	MRYGY15B000M003	MRYGY15B000F054	G00	MRYGY16G0000121	SP	P14	Female	2016-04-06	2016-05-01	2016-07-03	1.85	2016-10-19	196	171	37.5	ALL
MRYGY16G000D848	MRYGY15B000M003	MRYGY15B000F054	G00	MRYGY16G0000121	SP	P14	Female	2016-04-06	2016-05-01	2016-07-03	1.85	2016-10-19	196	171	35.6	ALL
MRYGY16G000D888	MRYGY15B000M003	MRYGY15B000F054	G00	MRYGY16G0000121	SP	P14	Female	2016-04-06	2016-05-01	2016-07-03	1.85	2016-10-19	196	171	35.2	ALL
MRYGY16G000D896	MRYGY15B000M003	MRYGY15B000F054	G00	MRYGY16G0000121	SP	P14	Female	2016-04-06	2016-05-01	2016-07-03	1.85	2016-10-19	196	171	39.7	ALL
MRYGY16G000E063	MRYGY15B000M003	MRYGY15B000F054	G00	MRYGY16G0000121	SP	P14	Female	2016-04-06	2016-05-01	2016-07-03	1.85	2016-10-19	196	171	36.5	ALL
MRYGY16G000E065	MRYGY15B000M003	MRYGY15B000F054	G00	MRYGY16G0000121	SP	P14	Female	2016-04-06	2016-05-01	2016-07-03	1.85	2016-10-19	196	171	46.2	ALL
MRYGY16G000E076	MRYGY15B000M003	MRYGY15B000F054	G00	MRYGY16G0000121	SP	P14	Female	2016-04-06	2016-05-01	2016-07-03	1.85	2016-10-19	196	171	35.6	ALL
MRYGY16G000E151	MRYGY15B000M003	MRYGY15B000F054	G00	MRYGY16G0000121	SP	P14	Female	2016-04-06	2016-05-01	2016-07-03	1.85	2016-10-19	196	171	43.1	ALL
MRYGY16G000E267	MRYGY15B000M003	MRYGY15B000F054	G00	MRYGY16G0000121	SP	P14	Female	2016-04-06	2016-05-01	2016-07-03	1.85	2016-10-19	196	171	46.6	ALL
MRYGY16G000E356	MRYGY15B000M003	MRYGY15B000F054	G00	MRYGY16G0000121	SP	P14	Female	2016-04-06	2016-05-01	2016-07-03	1.85	2016-10-19	196	171	36.9	ALL
MRYGY16G000E657	MRYGY15B000M003	MRYGY15B000F054	G00	MRYGY16G0000121	SP	P14	Female	2016-04-06	2016-05-01	2016-07-03	1.85	2016-10-19	196	171	39.9	ALL
MRYGY16G000E673	MRYGY15B000M003	MRYGY15B000F054	G00	MRYGY16G0000121	SP	P14	Female	2016-04-06	2016-05-01	2016-07-03	1.85	2016-10-19	196	171	37.5	ALL
MRYGY16G000E684	MRYGY15B000M003	MRYGY15B000F054	G00	MRYGY16G0000121	SP	P14	Female	2016-04-06	2016-05-01	2016-07-03	1.85	2016-10-19	196	171	36.4	ALL
MRYGY16G000E872	MRYGY15B000M003	MRYGY15B000F054	G00	MRYGY16G0000121	SP	P14	Female	2016-04-06	2016-05-01	2016-07-03	1.85	2016-10-19	196	171	37	ALL
MRYGY16G000E888	MRYGY15B000M003	MRYGY15B000F054	G00	MRYGY16G0000121	SP	P14	Female	2016-04-06	2016-05-01	2016-07-03	1.85	2016-10-19	196	171	41.4	ALL
MRYGY16G000F139	MRYGY15B000M003	MRYGY15B000F054	G00	MRYGY16G0000121	SP	P14	Male	2016-04-06	2016-05-01	2016-07-03	1.85	2016-10-19	196	171	73.9	M2C
MRYGY16G000F168	MRYGY15B000M003	MRYGY15B000F054	G00	MRYGY16G0000121	SP	P14	Male	2016-04-06	2016-05-01	2016-07-03	1.85	2016-10-19	196	171	78.6	M2C
MRYGY16G000F178	MRYGY15B000M003	MRYGY15B000F054	G00	MRYGY16G0000121	SP	P14	Male	2016-04-06	2016-05-01	2016-07-03	1.85	2016-10-19	196	171	63.7	M2C
MRYGY16G000F182	MRYGY15B000M003	MRYGY15B000F054	G00	MRYGY16G0000121	SP	P14	Male	2016-04-06	2016-05-01	2016-07-03	1.85	2016-10-19	196	171	73	M2C
MRYGY16G000F246	MRYGY15B000M003	MRYGY15B000F054	G00	MRYGY16G0000121	SP	P14	Male	2016-04-06	2016-05-01	2016-07-03	1.85	2016-10-19	196	171	60.7	M2C
MRYGY16G000F268	MRYGY15B000M003	MRYGY15B000F054	G00	MRYGY16G0000121	SP	P14	Male	2016-04-06	2016-05-01	2016-07-03	1.85	2016-10-19	196	171	77.5	M2C
MRYGY16G000F311	MRYGY15B000M003	MRYGY15B000F054	G00	MRYGY16G0000121	SP	P14	Male	2016-04-06	2016-05-01	2016-07-03	1.85	2016-10-19	196	171	76.5	M2C
MRYGY16G000F374	MRYGY15B000M003	MRYGY15B000F054	G00	MRYGY16G0000121	SP	P14	Female	2016-04-06	2016-05-01	2016-07-03	1.85	2016-10-19	196	171	34	ALL
MRYGY16G000F382	MRYGY15B000M003	MRYGY15B000F054	G00	MRYGY16G0000121	SP	P14	Female	2016-04-06	2016-05-01	2016-07-03	1.85	2016-10-19	196	171	41.5	ALL
MRYGY16G000F618	MRYGY15B000M003	MRYGY15B000F054	G00	MRYGY16G0000121	SP	P14	Female	2016-04-06	2016-05-01	2016-07-03	1.85	2016-10-19	196	171	43.7	ALL
MRYGY16G000F693	MRYGY15B000M003	MRYGY15B000F054	G00	MRYGY16G0000121	SP	P14	Female	2016-04-06	2016-05-01	2016-07-03	1.85	2016-10-19	196	171	45.2	ALL
MRYGY16G000F720	MRYGY15B000M003	MRYGY15B000F054	G00	MRYGY16G0000121	SP	P14	Male	2016-04-06	2016-05-01	2016-07-03	1.85	2016-10-19	196	171	67.1	M2C
MRYGY16G0000107	MRYGY15B000M004	MRYGY15B000F016	G00	MRYGY16G0000131	SP	P11	Male	2016-04-07	2016-05-03	2016-07-03	1.62	2016-10-16	192	166	61.84	M2C
MRYGY16G0000353	MRYGY15B000M004	MRYGY15B000F016	G00	MRYGY16G0000131	SP	P11	Male	2016-04-07	2016-05-03	2016-07-03	1.62	2016-10-16	192	166	54.99	M1C
MRYGY16G0000425	MRYGY15B000M004	MRYGY15B000F016	G00	MRYGY16G0000131	SP	P11	Male	2016-04-07	2016-05-03	2016-07-03	1.62	2016-10-16	192	166	54.4	M2C
MRYGY16G0000512	MRYGY15B000M004	MRYGY15B000F016	G00	MRYGY16G0000131	SP	P11	Male	2016-04-07	2016-05-03	2016-07-03	1.62	2016-10-16	192	166	53.6	M2C
MRYGY16G0000598	MRYGY15B000M004	MRYGY15B000F016	G00	MRYGY16G0000131	SP	P11	Male	2016-04-07	2016-05-03	2016-07-03	1.62	2016-10-16	192	166	52.8	M2C
MRYGY16G0000615	MRYGY15B000M004	MRYGY15B000F016	G00	MRYGY16G0000131	SP	P11	Male	2016-04-07	2016-05-03	2016-07-03	1.62	2016-10-16	192	166	52.73	M2C
MRYGY16G0000876	MRYGY15B000M004	MRYGY15B000F016	G00	MRYGY16G0000131	SP	P11	Male	2016-04-07	2016-05-03	2016-07-03	1.62	2016-10-16	192	166	50.25	M2C
MRYGY16G0001329	MRYGY15B000M004	MRYGY15B000F016	G00	MRYGY16G0000131	SP	P11	Male	2016-04-07	2016-05-03	2016-07-03	1.62	2016-10-16	192	166	44.34	M2C
MRYGY16G0001548	MRYGY15B000M004	MRYGY15B000F016	G00	MRYGY16G0000131	SP	P11	Male	2016-04-07	2016-05-03	2016-07-03	1.62	2016-10-16	192	166	40.44	M0C
MRYGY16G0001682	MRYGY15B000M004	MRYGY15B000F016	G00	MRYGY16G0000131	SP	P11	Male	2016-04-07	2016-05-03	2016-07-03	1.62	2016-10-16	192	166	37.9	M2C
MRYGY16G0001786	MRYGY15B000M004	MRYGY15B000F016	G00	MRYGY16G0000131	SP	P11	Male	2016-04-07	2016-05-03	2016-07-03	1.62	2016-10-16	192	166	36.13	M2C
MRYGY16G0001920	MRYGY15B000M004	MRYGY15B000F016	G00	MRYGY16G0000131	SP	P11	Female	2016-04-07	2016-05-03	2016-07-03	1.62	2016-10-16	192	166	33.86	ALL
MRYGY16G0002001	MRYGY15B000M004	MRYGY15B000F016	G00	MRYGY16G0000131	SP	P11	Female	2016-04-07	2016-05-03	2016-07-03	1.62	2016-10-16	192	166	32.9	ALL
MRYGY16G0002027	MRYGY15B000M004	MRYGY15B000F016	G00	MRYGY16G0000131	SP	P11	Female	2016-04-07	2016-05-03	2016-07-03	1.62	2016-10-16	192	166	32.8	ALL
MRYGY16G0002109	MRYGY15B000M004	MRYGY15B000F016	G00	MRYGY16G0000131	SP	P11	Female	2016-04-07	2016-05-03	2016-07-03	1.62	2016-10-16	192	166	32.5	ALL
MRYGY16G0002305	MRYGY15B000M004	MRYGY15B000F016	G00	MRYGY16G0000131	SP	P11	Female	2016-04-07	2016-05-03	2016-07-03	1.62	2016-10-16	192	166	31.8	ALL
MRYGY16G0002424	MRYGY15B000M004	MRYGY15B000F016	G00	MRYGY16G0000131	SP	P11	Female	2016-04-07	2016-05-03	2016-07-03	1.62	2016-10-16	192	166	31.3	ALL
MRYGY16G0002546	MRYGY15B000M004	MRYGY15B000F016	G00	MRYGY16G0000131	SP	P11	Female	2016-04-07	2016-05-03	2016-07-03	1.62	2016-10-16	192	166	30.77	ALL
MRYGY16G0002922	MRYGY15B000M004	MRYGY15B000F016	G00	MRYGY16G0000131	SP	P11	Female	2016-04-07	2016-05-03	2016-07-03	1.62	2016-10-16	192	166	28.8	ALL
MRYGY16G0002966	MRYGY15B000M004	MRYGY15B000F016	G00	MRYGY16G0000131	SP	P11	Female	2016-04-07	2016-05-03	2016-07-03	1.62	2016-10-16	192	166	28.5	ALL
MRYGY16G0003106	MRYGY15B000M004	MRYGY15B000F016	G00	MRYGY16G0000131	SP	P11	Female	2016-04-07	2016-05-03	2016-07-03	1.62	2016-10-16	192	166	27.6	ALL
MRYGY16G0003170	MRYGY15B000M004	MRYGY15B000F016	G00	MRYGY16G0000131	SP	P11	Female	2016-04-07	2016-05-03	2016-07-03	1.62	2016-10-16	192	166	27.1	ALL
MRYGY16G000A041	MRYGY15B000M004	MRYGY15B000F016	G00	MRYGY16G0000131	SP	P11	Male	2016-04-07	2016-05-03	2016-07-03	1.62	2016-10-16	192	166	74.3	M2C
MRYGY16G000A065	MRYGY15B000M004	MRYGY15B000F016	G00	MRYGY16G0000131	SP	P11	Male	2016-04-07	2016-05-03	2016-07-03	1.62	2016-10-16	192	166	63.78	M1C
MRYGY16G000A094	MRYGY15B000M004	MRYGY15B000F016	G00	MRYGY16G0000131	SP	P11	Male	2016-04-07	2016-05-03	2016-07-03	1.62	2016-10-16	192	166	59.36	M1C
MRYGY16G000A250	MRYGY15B000M004	MRYGY15B000F016	G00	MRYGY16G0000131	SP	P11	Male	2016-04-07	2016-05-03	2016-07-03	1.62	2016-10-16	192	166	58.74	M2C
MRYGY16G000A313	MRYGY15B000M004	MRYGY15B000F016	G00	MRYGY16G0000131	SP	P11	Male	2016-04-07	2016-05-03	2016-07-03	1.62	2016-10-16	192	166	57.65	M2C
MRYGY16G000A332	MRYGY15B000M004	MRYGY15B000F016	G00	MRYGY16G0000131	SP	P11	Male	2016-04-07	2016-05-03	2016-07-03	1.62	2016-10-16	192	166	55.5	M2C
MRYGY16G000A339	MRYGY15B000M004	MRYGY15B000F016	G00	MRYGY16G0000131	SP	P11	Male	2016-04-07	2016-05-03	2016-07-03	1.62	2016-10-16	192	166	58.67	M2C
MRYGY16G000A355	MRYGY15B000M004	MRYGY15B000F016	G00	MRYGY16G0000131	SP	P11	Male	2016-04-07	2016-05-03	2016-07-03	1.62	2016-10-16	192	166	65.85	M2C
MRYGY16G000A373	MRYGY15B000M004	MRYGY15B000F016	G00	MRYGY16G0000131	SP	P11	Male	2016-04-07	2016-05-03	2016-07-03	1.62	2016-10-16	192	166	70.21	M2C
MRYGY16G000A415	MRYGY15B000M004	MRYGY15B000F016	G00	MRYGY16G0000131	SP	P11	Male	2016-04-07	2016-05-03	2016-07-03	1.62	2016-10-16	192	166	64.7	M2C
MRYGY16G000A465	MRYGY15B000M004	MRYGY15B000F016	G00	MRYGY16G0000131	SP	P11	Male	2016-04-07	2016-05-03	2016-07-03	1.62	2016-10-16	192	166	75.9	M2C
MRYGY16G000A498	MRYGY15B000M004	MRYGY15B000F016	G00	MRYGY16G0000131	SP	P11	Male	2016-04-07	2016-05-03	2016-07-03	1.62	2016-10-16	192	166	67.3	M2C
MRYGY16G000A516	MRYGY15B000M004	MRYGY15B000F016	G00	MRYGY16G0000131	SP	P11	Male	2016-04-07	2016-05-03	2016-07-03	1.62	2016-10-16	192	166	61.9	M2C
MRYGY16G000A524	MRYGY15B000M004	MRYGY15B000F016	G00	MRYGY16G0000131	SP	P11	Male	2016-04-07	2016-05-03	2016-07-03	1.62	2016-10-16	192	166	63	M2C
MRYGY16G000A577	MRYGY15B000M004	MRYGY15B000F016	G00	MRYGY16G0000131	SP	P11	Male	2016-04-07	2016-05-03	2016-07-03	1.62	2016-10-16	192	166	61.4	M2C
MRYGY16G000A607	MRYGY15B000M004	MRYGY15B000F016	G00	MRYGY16G0000131	SP	P11	Male	2016-04-07	2016-05-03	2016-07-03	1.62	2016-10-16	192	166	72.6	M2C
MRYGY16G000A614	MRYGY15B000M004	MRYGY15B000F016	G00	MRYGY16G0000131	SP	P11	Male	2016-04-07	2016-05-03	2016-07-03	1.62	2016-10-16	192	166	66.7	M2C
MRYGY16G000A646	MRYGY15B000M004	MRYGY15B000F016	G00	MRYGY16G0000131	SP	P11	Male	2016-04-07	2016-05-03	2016-07-03	1.62	2016-10-16	192	166	70.6	M2C
MRYGY16G000A651	MRYGY15B000M004	MRYGY15B000F016	G00	MRYGY16G0000131	SP	P11	Male	2016-04-07	2016-05-03	2016-07-03	1.62	2016-10-16	192	166	64.7	M1C
MRYGY16G000A775	MRYGY15B000M004	MRYGY15B000F016	G00	MRYGY16G0000131	SP	P11	Male	2016-04-07	2016-05-03	2016-07-03	1.62	2016-10-16	192	166	67.9	M2C
MRYGY16G000A826	MRYGY15B000M004	MRYGY15B000F016	G00	MRYGY16G0000131	SP	P11	Male	2016-04-07	2016-05-03	2016-07-03	1.62	2016-10-16	192	166	58.7	M2C
MRYGY16G000A888	MRYGY15B000M004	MRYGY15B000F016	G00	MRYGY16G0000131	SP	P11	Male	2016-04-07	2016-05-03	2016-07-03	1.62	2016-10-16	192	166	58.4	M2C
MRYGY16G000B018	MRYGY15B000M004	MRYGY15B000F016	G00	MRYGY16G0000131	SP	P11	Female	2016-04-07	2016-05-03	2016-07-03	1.62	2016-10-16	192	166	43.29	ALL
MRYGY16G000B048	MRYGY15B000M004	MRYGY15B000F016	G00	MRYGY16G0000131	SP	P11	Female	2016-04-07	2016-05-03	2016-07-03	1.62	2016-10-16	192	166	38.24	ALL
MRYGY16G000B075	MRYGY15B000M004	MRYGY15B000F016	G00	MRYGY16G0000131	SP	P11	Female	2016-04-07	2016-05-03	2016-07-03	1.62	2016-10-16	192	166	38.83	ALL
MRYGY16G000B249	MRYGY15B000M004	MRYGY15B000F016	G00	MRYGY16G0000131	SP	P11	Female	2016-04-07	2016-05-03	2016-07-03	1.62	2016-10-16	192	166	33.07	ALL
MRYGY16G000B632	MRYGY15B000M004	MRYGY15B000F016	G00	MRYGY16G0000131	SP	P11	Female	2016-04-07	2016-05-03	2016-07-03	1.62	2016-10-16	192	166	38.1	ALL
MRYGY16G000B706	MRYGY15B000M004	MRYGY15B000F016	G00	MRYGY16G0000131	SP	P11	Female	2016-04-07	2016-05-03	2016-07-03	1.62	2016-10-16	192	166	36.4	ALL
MRYGY16G000B775	MRYGY15B000M004	MRYGY15B000F016	G00	MRYGY16G0000131	SP	P11	Female	2016-04-07	2016-05-03	2016-07-03	1.62	2016-10-16	192	166	40.1	ALL
MRYGY16G000C001	MRYGY15B000M004	MRYGY15B000F016	G00	MRYGY16G0000131	SP	P11	Male	2016-04-07	2016-05-03	2016-07-03	1.62	2016-10-16	192	166	55.5	M2C
MRYGY16G000C197	MRYGY15B000M004	MRYGY15B000F016	G00	MRYGY16G0000131	SP	P11	Male	2016-04-07	2016-05-03	2016-07-03	1.62	2016-10-16	192	166	62.3	M2C
MRYGY16G000D022	MRYGY15B000M004	MRYGY15B000F016	G00	MRYGY16G0000131	SP	P11	Female	2016-04-07	2016-05-03	2016-07-03	1.62	2016-10-16	192	166	46.6	ALL
MRYGY16G000D084	MRYGY15B000M004	MRYGY15B000F016	G00	MRYGY16G0000131	SP	P11	Female	2016-04-07	2016-05-03	2016-07-03	1.62	2016-10-16	192	166	34.3	ALL
MRYGY16G000D203	MRYGY15B000M004	MRYGY15B000F016	G00	MRYGY16G0000131	SP	P11	Female	2016-04-07	2016-05-03	2016-07-03	1.62	2016-10-16	192	166	38.5	ALL
MRYGY16G000D273	MRYGY15B000M004	MRYGY15B000F016	G00	MRYGY16G0000131	SP	P11	Female	2016-04-07	2016-05-03	2016-07-03	1.62	2016-10-16	192	166	35.8	ALL
MRYGY16G000D428	MRYGY15B000M004	MRYGY15B000F016	G00	MRYGY16G0000131	SP	P11	Female	2016-04-07	2016-05-03	2016-07-03	1.62	2016-10-16	192	166	52.8	ALL
MRYGY16G000D554	MRYGY15B000M004	MRYGY15B000F016	G00	MRYGY16G0000131	SP	P11	Female	2016-04-07	2016-05-03	2016-07-03	1.62	2016-10-16	192	166	34.1	ALL
MRYGY16G0000191	MRYGY15B000M004	MRYGY15B000F016	G00	MRYGY16G0000131	SP	P14	Male	2016-04-07	2016-05-03	2016-07-03	1.67	2016-10-19	195	169	57.3	M2C
MRYGY16G0000270	MRYGY15B000M004	MRYGY15B000F016	G00	MRYGY16G0000131	SP	P14	Male	2016-04-07	2016-05-03	2016-07-03	1.67	2016-10-19	195	169	56.5	M2C
MRYGY16G0000605	MRYGY15B000M004	MRYGY15B000F016	G00	MRYGY16G0000131	SP	P14	Male	2016-04-07	2016-05-03	2016-07-03	1.67	2016-10-19	195	169	52.8	M2C
MRYGY16G0000812	MRYGY15B000M004	MRYGY15B000F016	G00	MRYGY16G0000131	SP	P14	Male	2016-04-07	2016-05-03	2016-07-03	1.67	2016-10-19	195	169	51	M2C
MRYGY16G0000841	MRYGY15B000M004	MRYGY15B000F016	G00	MRYGY16G0000131	SP	P14	Male	2016-04-07	2016-05-03	2016-07-03	1.67	2016-10-19	195	169	50.8	M2C
MRYGY16G0001127	MRYGY15B000M004	MRYGY15B000F016	G00	MRYGY16G0000131	SP	P14	Male	2016-04-07	2016-05-03	2016-07-03	1.67	2016-10-19	195	169	47.3	M2C
MRYGY16G0001738	MRYGY15B000M004	MRYGY15B000F016	G00	MRYGY16G0000131	SP	P14	Male	2016-04-07	2016-05-03	2016-07-03	1.67	2016-10-19	195	169	37	M1C
MRYGY16G0001903	MRYGY15B000M004	MRYGY15B000F016	G00	MRYGY16G0000131	SP	P14	Female	2016-04-07	2016-05-03	2016-07-03	1.67	2016-10-19	195	169	34.1	ALL
MRYGY16G0001980	MRYGY15B000M004	MRYGY15B000F016	G00	MRYGY16G0000131	SP	P14	Male	2016-04-07	2016-05-03	2016-07-03	1.67	2016-10-19	195	169	32.9	M2C
MRYGY16G0001983	MRYGY15B000M004	MRYGY15B000F016	G00	MRYGY16G0000131	SP	P14	Female	2016-04-07	2016-05-03	2016-07-03	1.67	2016-10-19	195	169	32.9	ALL
MRYGY16G0002052	MRYGY15B000M004	MRYGY15B000F016	G00	MRYGY16G0000131	SP	P14	Female	2016-04-07	2016-05-03	2016-07-03	1.67	2016-10-19	195	169	32.7	ALL
MRYGY16G0002182	MRYGY15B000M004	MRYGY15B000F016	G00	MRYGY16G0000131	SP	P14	Female	2016-04-07	2016-05-03	2016-07-03	1.67	2016-10-19	195	169	32.2	ALL
MRYGY16G0002218	MRYGY15B000M004	MRYGY15B000F016	G00	MRYGY16G0000131	SP	P14	Female	2016-04-07	2016-05-03	2016-07-03	1.67	2016-10-19	195	169	32.1	ALL
MRYGY16G0002237	MRYGY15B000M004	MRYGY15B000F016	G00	MRYGY16G0000131	SP	P14	Female	2016-04-07	2016-05-03	2016-07-03	1.67	2016-10-19	195	169	32.1	ALL
MRYGY16G0002311	MRYGY15B000M004	MRYGY15B000F016	G00	MRYGY16G0000131	SP	P14	Female	2016-04-07	2016-05-03	2016-07-03	1.67	2016-10-19	195	169	31.8	ALL
MRYGY16G0002408	MRYGY15B000M004	MRYGY15B000F016	G00	MRYGY16G0000131	SP	P14	Female	2016-04-07	2016-05-03	2016-07-03	1.67	2016-10-19	195	169	31.3	ALL
MRYGY16G0002584	MRYGY15B000M004	MRYGY15B000F016	G00	MRYGY16G0000131	SP	P14	Female	2016-04-07	2016-05-03	2016-07-03	1.67	2016-10-19	195	169	30.5	ALL
MRYGY16G0002614	MRYGY15B000M004	MRYGY15B000F016	G00	MRYGY16G0000131	SP	P14	Female	2016-04-07	2016-05-03	2016-07-03	1.67	2016-10-19	195	169	30.4	ALL
MRYGY16G0002635	MRYGY15B000M004	MRYGY15B000F016	G00	MRYGY16G0000131	SP	P14	Female	2016-04-07	2016-05-03	2016-07-03	1.67	2016-10-19	195	169	30.3	ALL
MRYGY16G0002703	MRYGY15B000M004	MRYGY15B000F016	G00	MRYGY16G0000131	SP	P14	Female	2016-04-07	2016-05-03	2016-07-03	1.67	2016-10-19	195	169	30	ALL
MRYGY16G0002743	MRYGY15B000M004	MRYGY15B000F016	G00	MRYGY16G0000131	SP	P14	Female	2016-04-07	2016-05-03	2016-07-03	1.67	2016-10-19	195	169	29.9	ALL
MRYGY16G0002759	MRYGY15B000M004	MRYGY15B000F016	G00	MRYGY16G0000131	SP	P14	Female	2016-04-07	2016-05-03	2016-07-03	1.67	2016-10-19	195	169	29.8	ALL
MRYGY16G0003409	MRYGY15B000M004	MRYGY15B000F016	G00	MRYGY16G0000131	SP	P14	Female	2016-04-07	2016-05-03	2016-07-03	1.67	2016-10-19	195	169	22.6	ALL
MRYGY16G000C373	MRYGY15B000M004	MRYGY15B000F016	G00	MRYGY16G0000131	SP	P14	Male	2016-04-07	2016-05-03	2016-07-03	1.67	2016-10-19	195	169	58.1	M2C
MRYGY16G000C394	MRYGY15B000M004	MRYGY15B000F016	G00	MRYGY16G0000131	SP	P14	Male	2016-04-07	2016-05-03	2016-07-03	1.67	2016-10-19	195	169	78.2	M2C
MRYGY16G000C422	MRYGY15B000M004	MRYGY15B000F016	G00	MRYGY16G0000131	SP	P14	Male	2016-04-07	2016-05-03	2016-07-03	1.67	2016-10-19	195	169	65.8	M2C
MRYGY16G000C479	MRYGY15B000M004	MRYGY15B000F016	G00	MRYGY16G0000131	SP	P14	Male	2016-04-07	2016-05-03	2016-07-03	1.67	2016-10-19	195	169	72.7	M2C
MRYGY16G000C543	MRYGY15B000M004	MRYGY15B000F016	G00	MRYGY16G0000131	SP	P14	Male	2016-04-07	2016-05-03	2016-07-03	1.67	2016-10-19	195	169	59.9	M2C
MRYGY16G000C624	MRYGY15B000M004	MRYGY15B000F016	G00	MRYGY16G0000131	SP	P14	Male	2016-04-07	2016-05-03	2016-07-03	1.67	2016-10-19	195	169	68.3	M2C
MRYGY16G000C878	MRYGY15B000M004	MRYGY15B000F016	G00	MRYGY16G0000131	SP	P14	Male	2016-04-07	2016-05-03	2016-07-03	1.67	2016-10-19	195	169	75.8	M2C
MRYGY16G000C893	MRYGY15B000M004	MRYGY15B000F016	G00	MRYGY16G0000131	SP	P14	Male	2016-04-07	2016-05-03	2016-07-03	1.67	2016-10-19	195	169	75.6	M2C
MRYGY16G000D797	MRYGY15B000M004	MRYGY15B000F016	G00	MRYGY16G0000131	SP	P14	Female	2016-04-07	2016-05-03	2016-07-03	1.67	2016-10-19	195	169	41.6	ALL
MRYGY16G000E227	MRYGY15B000M004	MRYGY15B000F016	G00	MRYGY16G0000131	SP	P14	Female	2016-04-07	2016-05-03	2016-07-03	1.67	2016-10-19	195	169	43.9	ALL
MRYGY16G000E286	MRYGY15B000M004	MRYGY15B000F016	G00	MRYGY16G0000131	SP	P14	Female	2016-04-07	2016-05-03	2016-07-03	1.67	2016-10-19	195	169	33.2	ALL
MRYGY16G000E312	MRYGY15B000M004	MRYGY15B000F016	G00	MRYGY16G0000131	SP	P14	Female	2016-04-07	2016-05-03	2016-07-03	1.67	2016-10-19	195	169	39.4	ALL
MRYGY16G000E349	MRYGY15B000M004	MRYGY15B000F016	G00	MRYGY16G0000131	SP	P14	Female	2016-04-07	2016-05-03	2016-07-03	1.67	2016-10-19	195	169	34.3	ALL
MRYGY16G000E358	MRYGY15B000M004	MRYGY15B000F016	G00	MRYGY16G0000131	SP	P14	Female	2016-04-07	2016-05-03	2016-07-03	1.67	2016-10-19	195	169	35.2	ALL
MRYGY16G000E399	MRYGY15B000M004	MRYGY15B000F016	G00	MRYGY16G0000131	SP	P14	Female	2016-04-07	2016-05-03	2016-07-03	1.67	2016-10-19	195	169	40.7	ALL
MRYGY16G000E589	MRYGY15B000M004	MRYGY15B000F016	G00	MRYGY16G0000131	SP	P14	Female	2016-04-07	2016-05-03	2016-07-03	1.67	2016-10-19	195	169	34.6	ALL
MRYGY16G000E679	MRYGY15B000M004	MRYGY15B000F016	G00	MRYGY16G0000131	SP	P14	Female	2016-04-07	2016-05-03	2016-07-03	1.67	2016-10-19	195	169	33	ALL
MRYGY16G000E745	MRYGY15B000M004	MRYGY15B000F016	G00	MRYGY16G0000131	SP	P14	Female	2016-04-07	2016-05-03	2016-07-03	1.67	2016-10-19	195	169	36	ALL
MRYGY16G000E800	MRYGY15B000M004	MRYGY15B000F016	G00	MRYGY16G0000131	SP	P14	Female	2016-04-07	2016-05-03	2016-07-03	1.67	2016-10-19	195	169	36.1	ALL
MRYGY16G000E876	MRYGY15B000M004	MRYGY15B000F016	G00	MRYGY16G0000131	SP	P14	Female	2016-04-07	2016-05-03	2016-07-03	1.67	2016-10-19	195	169	36	ALL
MRYGY16G000F005	MRYGY15B000M004	MRYGY15B000F016	G00	MRYGY16G0000131	SP	P14	Male	2016-04-07	2016-05-03	2016-07-03	1.67	2016-10-19	195	169	74.6	M2C
MRYGY16G000F017	MRYGY15B000M004	MRYGY15B000F016	G00	MRYGY16G0000131	SP	P14	Male	2016-04-07	2016-05-03	2016-07-03	1.67	2016-10-19	195	169	62.4	M2C
MRYGY16G000F032	MRYGY15B000M004	MRYGY15B000F016	G00	MRYGY16G0000131	SP	P14	Male	2016-04-07	2016-05-03	2016-07-03	1.67	2016-10-19	195	169	66.1	M2C
MRYGY16G000F054	MRYGY15B000M004	MRYGY15B000F016	G00	MRYGY16G0000131	SP	P14	Male	2016-04-07	2016-05-03	2016-07-03	1.67	2016-10-19	195	169	60.6	M2C
MRYGY16G000F095	MRYGY15B000M004	MRYGY15B000F016	G00	MRYGY16G0000131	SP	P14	Male	2016-04-07	2016-05-03	2016-07-03	1.67	2016-10-19	195	169	66.6	M2C
MRYGY16G000F146	MRYGY15B000M004	MRYGY15B000F016	G00	MRYGY16G0000131	SP	P14	Male	2016-04-07	2016-05-03	2016-07-03	1.67	2016-10-19	195	169	73.8	M2C
MRYGY16G000F185	MRYGY15B000M004	MRYGY15B000F016	G00	MRYGY16G0000131	SP	P14	Male	2016-04-07	2016-05-03	2016-07-03	1.67	2016-10-19	195	169	81.6	M2C
MRYGY16G000F224	MRYGY15B000M004	MRYGY15B000F016	G00	MRYGY16G0000131	SP	P14	Male	2016-04-07	2016-05-03	2016-07-03	1.67	2016-10-19	195	169	60.8	M2C
MRYGY16G000F318	MRYGY15B000M004	MRYGY15B000F016	G00	MRYGY16G0000131	SP	P14	Male	2016-04-07	2016-05-03	2016-07-03	1.67	2016-10-19	195	169	69.5	M2C
MRYGY16G000F340	MRYGY15B000M004	MRYGY15B000F016	G00	MRYGY16G0000131	SP	P14	Male	2016-04-07	2016-05-03	2016-07-03	1.67	2016-10-19	195	169	61.6	M2C
MRYGY16G000F543	MRYGY15B000M004	MRYGY15B000F016	G00	MRYGY16G0000131	SP	P14	Female	2016-04-07	2016-05-03	2016-07-03	1.67	2016-10-19	195	169	40.8	ALL
MRYGY16G000F557	MRYGY15B000M004	MRYGY15B000F016	G00	MRYGY16G0000131	SP	P14	Female	2016-04-07	2016-05-03	2016-07-03	1.67	2016-10-19	195	169	34.8	ALL
MRYGY16G000F607	MRYGY15B000M004	MRYGY15B000F016	G00	MRYGY16G0000131	SP	P14	Female	2016-04-07	2016-05-03	2016-07-03	1.67	2016-10-19	195	169	34.6	ALL
MRYGY16G0000101	MRYGY15B000M004	MRYGY15B000F020	G00	MRYGY16G0000132	SP	P11	Male	2016-04-10	2016-05-07	2016-07-04	1.62	2016-10-16	189	162	62.77	M2C
MRYGY16G0000382	MRYGY15B000M004	MRYGY15B000F020	G00	MRYGY16G0000132	SP	P11	Male	2016-04-10	2016-05-07	2016-07-04	1.62	2016-10-16	189	162	54.7	M2C
MRYGY16G0000515	MRYGY15B000M004	MRYGY15B000F020	G00	MRYGY16G0000132	SP	P11	Male	2016-04-10	2016-05-07	2016-07-04	1.62	2016-10-16	189	162	53.59	M2C
MRYGY16G0000613	MRYGY15B000M004	MRYGY15B000F020	G00	MRYGY16G0000132	SP	P11	Male	2016-04-10	2016-05-07	2016-07-04	1.62	2016-10-16	189	162	52.75	M2C
MRYGY16G0000653	MRYGY15B000M004	MRYGY15B000F020	G00	MRYGY16G0000132	SP	P11	Male	2016-04-10	2016-05-07	2016-07-04	1.62	2016-10-16	189	162	52.5	M2C
MRYGY16G0000810	MRYGY15B000M004	MRYGY15B000F020	G00	MRYGY16G0000132	SP	P11	Male	2016-04-10	2016-05-07	2016-07-04	1.62	2016-10-16	189	162	51	M0C
MRYGY16G0000839	MRYGY15B000M004	MRYGY15B000F020	G00	MRYGY16G0000132	SP	P11	Male	2016-04-10	2016-05-07	2016-07-04	1.62	2016-10-16	189	162	50.8	M2C
MRYGY16G0000870	MRYGY15B000M004	MRYGY15B000F020	G00	MRYGY16G0000132	SP	P11	Male	2016-04-10	2016-05-07	2016-07-04	1.62	2016-10-16	189	162	50.3	M2C
MRYGY16G0000971	MRYGY15B000M004	MRYGY15B000F020	G00	MRYGY16G0000132	SP	P11	Male	2016-04-10	2016-05-07	2016-07-04	1.62	2016-10-16	189	162	49.2	M2C
MRYGY16G0001171	MRYGY15B000M004	MRYGY15B000F020	G00	MRYGY16G0000132	SP	P11	Male	2016-04-10	2016-05-07	2016-07-04	1.62	2016-10-16	189	162	46.7	M2C
MRYGY16G0001326	MRYGY15B000M004	MRYGY15B000F020	G00	MRYGY16G0000132	SP	P11	Male	2016-04-10	2016-05-07	2016-07-04	1.62	2016-10-16	189	162	44.4	M2C
MRYGY16G0001414	MRYGY15B000M004	MRYGY15B000F020	G00	MRYGY16G0000132	SP	P11	Male	2016-04-10	2016-05-07	2016-07-04	1.62	2016-10-16	189	162	43.2	M2C
MRYGY16G0001596	MRYGY15B000M004	MRYGY15B000F020	G00	MRYGY16G0000132	SP	P11	Male	2016-04-10	2016-05-07	2016-07-04	1.62	2016-10-16	189	162	39.6	M2C
MRYGY16G0002439	MRYGY15B000M004	MRYGY15B000F020	G00	MRYGY16G0000132	SP	P11	Female	2016-04-10	2016-05-07	2016-07-04	1.62	2016-10-16	189	162	31.29	ALL
MRYGY16G0002456	MRYGY15B000M004	MRYGY15B000F020	G00	MRYGY16G0000132	SP	P11	Female	2016-04-10	2016-05-07	2016-07-04	1.62	2016-10-16	189	162	31.2	ALL
MRYGY16G0003247	MRYGY15B000M004	MRYGY15B000F020	G00	MRYGY16G0000132	SP	P11	Female	2016-04-10	2016-05-07	2016-07-04	1.62	2016-10-16	189	162	26.24	ALL
MRYGY16G000A011	MRYGY15B000M004	MRYGY15B000F020	G00	MRYGY16G0000132	SP	P11	Male	2016-04-10	2016-05-07	2016-07-04	1.62	2016-10-16	189	162	69.36	M2C
MRYGY16G000A014	MRYGY15B000M004	MRYGY15B000F020	G00	MRYGY16G0000132	SP	P11	Male	2016-04-10	2016-05-07	2016-07-04	1.62	2016-10-16	189	162	71.83	M2C
MRYGY16G000A026	MRYGY15B000M004	MRYGY15B000F020	G00	MRYGY16G0000132	SP	P11	Male	2016-04-10	2016-05-07	2016-07-04	1.62	2016-10-16	189	162	75.14	M2C
MRYGY16G000A092	MRYGY15B000M004	MRYGY15B000F020	G00	MRYGY16G0000132	SP	P11	Male	2016-04-10	2016-05-07	2016-07-04	1.62	2016-10-16	189	162	66.69	M2C
MRYGY16G000A134	MRYGY15B000M004	MRYGY15B000F020	G00	MRYGY16G0000132	SP	P11	Male	2016-04-10	2016-05-07	2016-07-04	1.62	2016-10-16	189	162	70.34	M2C
MRYGY16G000A166	MRYGY15B000M004	MRYGY15B000F020	G00	MRYGY16G0000132	SP	P11	Male	2016-04-10	2016-05-07	2016-07-04	1.62	2016-10-16	189	162	55.26	M1C
MRYGY16G000A176	MRYGY15B000M004	MRYGY15B000F020	G00	MRYGY16G0000132	SP	P11	Male	2016-04-10	2016-05-07	2016-07-04	1.62	2016-10-16	189	162	59.51	M2C
MRYGY16G000A414	MRYGY15B000M004	MRYGY15B000F020	G00	MRYGY16G0000132	SP	P11	Male	2016-04-10	2016-05-07	2016-07-04	1.62	2016-10-16	189	162	82.1	M2C
MRYGY16G000A442	MRYGY15B000M004	MRYGY15B000F020	G00	MRYGY16G0000132	SP	P11	Male	2016-04-10	2016-05-07	2016-07-04	1.62	2016-10-16	189	162	56.5	M2C
MRYGY16G000A565	MRYGY15B000M004	MRYGY15B000F020	G00	MRYGY16G0000132	SP	P11	Male	2016-04-10	2016-05-07	2016-07-04	1.62	2016-10-16	189	162	65.5	M2C
MRYGY16G000A654	MRYGY15B000M004	MRYGY15B000F020	G00	MRYGY16G0000132	SP	P11	Male	2016-04-10	2016-05-07	2016-07-04	1.62	2016-10-16	189	162	62.8	M2C
MRYGY16G000A663	MRYGY15B000M004	MRYGY15B000F020	G00	MRYGY16G0000132	SP	P11	Male	2016-04-10	2016-05-07	2016-07-04	1.62	2016-10-16	189	162	63	M2C
MRYGY16G000B143	MRYGY15B000M004	MRYGY15B000F020	G00	MRYGY16G0000132	SP	P11	Female	2016-04-10	2016-05-07	2016-07-04	1.62	2016-10-16	189	162	41.56	ALL
MRYGY16G000B197	MRYGY15B000M004	MRYGY15B000F020	G00	MRYGY16G0000132	SP	P11	Female	2016-04-10	2016-05-07	2016-07-04	1.62	2016-10-16	189	162	36.46	ALL
MRYGY16G000B320	MRYGY15B000M004	MRYGY15B000F020	G00	MRYGY16G0000132	SP	P11	Female	2016-04-10	2016-05-07	2016-07-04	1.62	2016-10-16	189	162	38.01	ALL
MRYGY16G000B321	MRYGY15B000M004	MRYGY15B000F020	G00	MRYGY16G0000132	SP	P11	Female	2016-04-10	2016-05-07	2016-07-04	1.62	2016-10-16	189	162	35.86	ALL
MRYGY16G000B329	MRYGY15B000M004	MRYGY15B000F020	G00	MRYGY16G0000132	SP	P11	Female	2016-04-10	2016-05-07	2016-07-04	1.62	2016-10-16	189	162	34.78	ALL
MRYGY16G000B392	MRYGY15B000M004	MRYGY15B000F020	G00	MRYGY16G0000132	SP	P11	Female	2016-04-10	2016-05-07	2016-07-04	1.62	2016-10-16	189	162	37.6	ALL
MRYGY16G000B401	MRYGY15B000M004	MRYGY15B000F020	G00	MRYGY16G0000132	SP	P11	Female	2016-04-10	2016-05-07	2016-07-04	1.62	2016-10-16	189	162	34.5	ALL
MRYGY16G000B407	MRYGY15B000M004	MRYGY15B000F020	G00	MRYGY16G0000132	SP	P11	Female	2016-04-10	2016-05-07	2016-07-04	1.62	2016-10-16	189	162	37.7	ALL
MRYGY16G000B433	MRYGY15B000M004	MRYGY15B000F020	G00	MRYGY16G0000132	SP	P11	Female	2016-04-10	2016-05-07	2016-07-04	1.62	2016-10-16	189	162	37	ALL
MRYGY16G000B482	MRYGY15B000M004	MRYGY15B000F020	G00	MRYGY16G0000132	SP	P11	Female	2016-04-10	2016-05-07	2016-07-04	1.62	2016-10-16	189	162	39.4	ALL
MRYGY16G000B495	MRYGY15B000M004	MRYGY15B000F020	G00	MRYGY16G0000132	SP	P11	Female	2016-04-10	2016-05-07	2016-07-04	1.62	2016-10-16	189	162	43.3	ALL
MRYGY16G000B532	MRYGY15B000M004	MRYGY15B000F020	G00	MRYGY16G0000132	SP	P11	Female	2016-04-10	2016-05-07	2016-07-04	1.62	2016-10-16	189	162	36	ALL
MRYGY16G000B568	MRYGY15B000M004	MRYGY15B000F020	G00	MRYGY16G0000132	SP	P11	Female	2016-04-10	2016-05-07	2016-07-04	1.62	2016-10-16	189	162	39.3	ALL
MRYGY16G000B583	MRYGY15B000M004	MRYGY15B000F020	G00	MRYGY16G0000132	SP	P11	Female	2016-04-10	2016-05-07	2016-07-04	1.62	2016-10-16	189	162	41	ALL
MRYGY16G000B612	MRYGY15B000M004	MRYGY15B000F020	G00	MRYGY16G0000132	SP	P11	Female	2016-04-10	2016-05-07	2016-07-04	1.62	2016-10-16	189	162	46.4	ALL
MRYGY16G000B660	MRYGY15B000M004	MRYGY15B000F020	G00	MRYGY16G0000132	SP	P11	Female	2016-04-10	2016-05-07	2016-07-04	1.62	2016-10-16	189	162	35.1	ALL
MRYGY16G000B776	MRYGY15B000M004	MRYGY15B000F020	G00	MRYGY16G0000132	SP	P11	Female	2016-04-10	2016-05-07	2016-07-04	1.62	2016-10-16	189	162	40.9	ALL
MRYGY16G000C018	MRYGY15B000M004	MRYGY15B000F020	G00	MRYGY16G0000132	SP	P11	Male	2016-04-10	2016-05-07	2016-07-04	1.62	2016-10-16	189	162	63.9	M2C
MRYGY16G000C080	MRYGY15B000M004	MRYGY15B000F020	G00	MRYGY16G0000132	SP	P11	Male	2016-04-10	2016-05-07	2016-07-04	1.62	2016-10-16	189	162	55.2	M2C
MRYGY16G000C200	MRYGY15B000M004	MRYGY15B000F020	G00	MRYGY16G0000132	SP	P11	Male	2016-04-10	2016-05-07	2016-07-04	1.62	2016-10-16	189	162	55.1	M0C
MRYGY16G000D013	MRYGY15B000M004	MRYGY15B000F020	G00	MRYGY16G0000132	SP	P11	Female	2016-04-10	2016-05-07	2016-07-04	1.62	2016-10-16	189	162	34.3	ALL
MRYGY16G000D076	MRYGY15B000M004	MRYGY15B000F020	G00	MRYGY16G0000132	SP	P11	Female	2016-04-10	2016-05-07	2016-07-04	1.62	2016-10-16	189	162	33.3	ALL
MRYGY16G000D210	MRYGY15B000M004	MRYGY15B000F020	G00	MRYGY16G0000132	SP	P11	Female	2016-04-10	2016-05-07	2016-07-04	1.62	2016-10-16	189	162	41.1	ALL
MRYGY16G000D387	MRYGY15B000M004	MRYGY15B000F020	G00	MRYGY16G0000132	SP	P11	Female	2016-04-10	2016-05-07	2016-07-04	1.62	2016-10-16	189	162	34.2	ALL
MRYGY16G000D438	MRYGY15B000M004	MRYGY15B000F020	G00	MRYGY16G0000132	SP	P11	Female	2016-04-10	2016-05-07	2016-07-04	1.62	2016-10-16	189	162	39.4	ALL
MRYGY16G000D449	MRYGY15B000M004	MRYGY15B000F020	G00	MRYGY16G0000132	SP	P11	Female	2016-04-10	2016-05-07	2016-07-04	1.62	2016-10-16	189	162	39.2	ALL
MRYGY16G000D492	MRYGY15B000M004	MRYGY15B000F020	G00	MRYGY16G0000132	SP	P11	Female	2016-04-10	2016-05-07	2016-07-04	1.62	2016-10-16	189	162	39.9	ALL
MRYGY16G000D607	MRYGY15B000M004	MRYGY15B000F020	G00	MRYGY16G0000132	SP	P11	Female	2016-04-10	2016-05-07	2016-07-04	1.62	2016-10-16	189	162	39	ALL
MRYGY16G0000123	MRYGY15B000M004	MRYGY15B000F020	G00	MRYGY16G0000132	SP	P14	Male	2016-04-10	2016-05-07	2016-07-04	1.51	2016-10-19	192	165	61	M2C
MRYGY16G0000135	MRYGY15B000M004	MRYGY15B000F020	G00	MRYGY16G0000132	SP	P14	Male	2016-04-10	2016-05-07	2016-07-04	1.51	2016-10-19	192	165	60	M2C
MRYGY16G0000184	MRYGY15B000M004	MRYGY15B000F020	G00	MRYGY16G0000132	SP	P14	Male	2016-04-10	2016-05-07	2016-07-04	1.51	2016-10-19	192	165	57.5	M0C
MRYGY16G0000411	MRYGY15B000M004	MRYGY15B000F020	G00	MRYGY16G0000132	SP	P14	Male	2016-04-10	2016-05-07	2016-07-04	1.51	2016-10-19	192	165	54.5	M2C
MRYGY16G0000457	MRYGY15B000M004	MRYGY15B000F020	G00	MRYGY16G0000132	SP	P14	Male	2016-04-10	2016-05-07	2016-07-04	1.51	2016-10-19	192	165	54	M2C
MRYGY16G0000472	MRYGY15B000M004	MRYGY15B000F020	G00	MRYGY16G0000132	SP	P14	Male	2016-04-10	2016-05-07	2016-07-04	1.51	2016-10-19	192	165	53.9	M2C
MRYGY16G0000808	MRYGY15B000M004	MRYGY15B000F020	G00	MRYGY16G0000132	SP	P14	Male	2016-04-10	2016-05-07	2016-07-04	1.51	2016-10-19	192	165	51	M2C
MRYGY16G0000888	MRYGY15B000M004	MRYGY15B000F020	G00	MRYGY16G0000132	SP	P14	Male	2016-04-10	2016-05-07	2016-07-04	1.51	2016-10-19	192	165	50.1	M1C
MRYGY16G0001098	MRYGY15B000M004	MRYGY15B000F020	G00	MRYGY16G0000132	SP	P14	Male	2016-04-10	2016-05-07	2016-07-04	1.51	2016-10-19	192	165	47.7	M2C
MRYGY16G0001416	MRYGY15B000M004	MRYGY15B000F020	G00	MRYGY16G0000132	SP	P14	Female	2016-04-10	2016-05-07	2016-07-04	1.51	2016-10-19	192	165	43.1	ALL
MRYGY16G0002594	MRYGY15B000M004	MRYGY15B000F020	G00	MRYGY16G0000132	SP	P14	Female	2016-04-10	2016-05-07	2016-07-04	1.51	2016-10-19	192	165	30.5	ALL
MRYGY16G0002651	MRYGY15B000M004	MRYGY15B000F020	G00	MRYGY16G0000132	SP	P14	Male	2016-04-10	2016-05-07	2016-07-04	1.51	2016-10-19	192	165	30.3	M2C
MRYGY16G0002736	MRYGY15B000M004	MRYGY15B000F020	G00	MRYGY16G0000132	SP	P14	Female	2016-04-10	2016-05-07	2016-07-04	1.51	2016-10-19	192	165	29.9	ALL
MRYGY16G0003214	MRYGY15B000M004	MRYGY15B000F020	G00	MRYGY16G0000132	SP	P14	Female	2016-04-10	2016-05-07	2016-07-04	1.51	2016-10-19	192	165	26.6	ALL
MRYGY16G0003440	MRYGY15B000M004	MRYGY15B000F020	G00	MRYGY16G0000132	SP	P14	Male	2016-04-10	2016-05-07	2016-07-04	1.51	2016-10-19	192	165	16.5	M2C
MRYGY16G000C258	MRYGY15B000M004	MRYGY15B000F020	G00	MRYGY16G0000132	SP	P14	Male	2016-04-10	2016-05-07	2016-07-04	1.51	2016-10-19	192	165	60.6	M2C
MRYGY16G000C452	MRYGY15B000M004	MRYGY15B000F020	G00	MRYGY16G0000132	SP	P14	Male	2016-04-10	2016-05-07	2016-07-04	1.51	2016-10-19	192	165	66.8	M2C
MRYGY16G000C466	MRYGY15B000M004	MRYGY15B000F020	G00	MRYGY16G0000132	SP	P14	Male	2016-04-10	2016-05-07	2016-07-04	1.51	2016-10-19	192	165	69.2	M2C
MRYGY16G000C525	MRYGY15B000M004	MRYGY15B000F020	G00	MRYGY16G0000132	SP	P14	Male	2016-04-10	2016-05-07	2016-07-04	1.51	2016-10-19	192	165	61.8	M2C
MRYGY16G000C544	MRYGY15B000M004	MRYGY15B000F020	G00	MRYGY16G0000132	SP	P14	Male	2016-04-10	2016-05-07	2016-07-04	1.51	2016-10-19	192	165	62	M2C
MRYGY16G000C750	MRYGY15B000M004	MRYGY15B000F020	G00	MRYGY16G0000132	SP	P14	Male	2016-04-10	2016-05-07	2016-07-04	1.51	2016-10-19	192	165	62.9	M2C
MRYGY16G000C853	MRYGY15B000M004	MRYGY15B000F020	G00	MRYGY16G0000132	SP	P14	Male	2016-04-10	2016-05-07	2016-07-04	1.51	2016-10-19	192	165	63.4	M2C
MRYGY16G000D836	MRYGY15B000M004	MRYGY15B000F020	G00	MRYGY16G0000132	SP	P14	Female	2016-04-10	2016-05-07	2016-07-04	1.51	2016-10-19	192	165	40.5	ALL
MRYGY16G000D878	MRYGY15B000M004	MRYGY15B000F020	G00	MRYGY16G0000132	SP	P14	Female	2016-04-10	2016-05-07	2016-07-04	1.51	2016-10-19	192	165	38.3	ALL
MRYGY16G000E039	MRYGY15B000M004	MRYGY15B000F020	G00	MRYGY16G0000132	SP	P14	Female	2016-04-10	2016-05-07	2016-07-04	1.51	2016-10-19	192	165	42.1	ALL
MRYGY16G000E069	MRYGY15B000M004	MRYGY15B000F020	G00	MRYGY16G0000132	SP	P14	Female	2016-04-10	2016-05-07	2016-07-04	1.51	2016-10-19	192	165	35.1	ALL
MRYGY16G000E102	MRYGY15B000M004	MRYGY15B000F020	G00	MRYGY16G0000132	SP	P14	Female	2016-04-10	2016-05-07	2016-07-04	1.51	2016-10-19	192	165	38.4	ALL
MRYGY16G000E152	MRYGY15B000M004	MRYGY15B000F020	G00	MRYGY16G0000132	SP	P14	Female	2016-04-10	2016-05-07	2016-07-04	1.51	2016-10-19	192	165	43.5	ALL
MRYGY16G000E197	MRYGY15B000M004	MRYGY15B000F020	G00	MRYGY16G0000132	SP	P14	Female	2016-04-10	2016-05-07	2016-07-04	1.51	2016-10-19	192	165	35.8	ALL
MRYGY16G000E215	MRYGY15B000M004	MRYGY15B000F020	G00	MRYGY16G0000132	SP	P14	Female	2016-04-10	2016-05-07	2016-07-04	1.51	2016-10-19	192	165	34.9	ALL
MRYGY16G000E269	MRYGY15B000M004	MRYGY15B000F020	G00	MRYGY16G0000132	SP	P14	Female	2016-04-10	2016-05-07	2016-07-04	1.51	2016-10-19	192	165	40.8	ALL
MRYGY16G000E287	MRYGY15B000M004	MRYGY15B000F020	G00	MRYGY16G0000132	SP	P14	Female	2016-04-10	2016-05-07	2016-07-04	1.51	2016-10-19	192	165	37.6	ALL
MRYGY16G000E348	MRYGY15B000M004	MRYGY15B000F020	G00	MRYGY16G0000132	SP	P14	Female	2016-04-10	2016-05-07	2016-07-04	1.51	2016-10-19	192	165	36.1	ALL
MRYGY16G000E376	MRYGY15B000M004	MRYGY15B000F020	G00	MRYGY16G0000132	SP	P14	Female	2016-04-10	2016-05-07	2016-07-04	1.51	2016-10-19	192	165	39	ALL
MRYGY16G000E378	MRYGY15B000M004	MRYGY15B000F020	G00	MRYGY16G0000132	SP	P14	Female	2016-04-10	2016-05-07	2016-07-04	1.51	2016-10-19	192	165	35.6	ALL
MRYGY16G000E407	MRYGY15B000M004	MRYGY15B000F020	G00	MRYGY16G0000132	SP	P14	Female	2016-04-10	2016-05-07	2016-07-04	1.51	2016-10-19	192	165	39.7	ALL
MRYGY16G000E748	MRYGY15B000M004	MRYGY15B000F020	G00	MRYGY16G0000132	SP	P14	Female	2016-04-10	2016-05-07	2016-07-04	1.51	2016-10-19	192	165	37.8	ALL
MRYGY16G000E772	MRYGY15B000M004	MRYGY15B000F020	G00	MRYGY16G0000132	SP	P14	Female	2016-04-10	2016-05-07	2016-07-04	1.51	2016-10-19	192	165	37.9	ALL
MRYGY16G000E793	MRYGY15B000M004	MRYGY15B000F020	G00	MRYGY16G0000132	SP	P14	Female	2016-04-10	2016-05-07	2016-07-04	1.51	2016-10-19	192	165	44.3	ALL
MRYGY16G000E844	MRYGY15B000M004	MRYGY15B000F020	G00	MRYGY16G0000132	SP	P14	Female	2016-04-10	2016-05-07	2016-07-04	1.51	2016-10-19	192	165	34.3	ALL
MRYGY16G000E846	MRYGY15B000M004	MRYGY15B000F020	G00	MRYGY16G0000132	SP	P14	Female	2016-04-10	2016-05-07	2016-07-04	1.51	2016-10-19	192	165	39.8	ALL
MRYGY16G000F118	MRYGY15B000M004	MRYGY15B000F020	G00	MRYGY16G0000132	SP	P14	Male	2016-04-10	2016-05-07	2016-07-04	1.51	2016-10-19	192	165	68.5	M2C
MRYGY16G000F291	MRYGY15B000M004	MRYGY15B000F020	G00	MRYGY16G0000132	SP	P14	Male	2016-04-10	2016-05-07	2016-07-04	1.51	2016-10-19	192	165	59.4	M1C
MRYGY16G000F306	MRYGY15B000M004	MRYGY15B000F020	G00	MRYGY16G0000132	SP	P14	Male	2016-04-10	2016-05-07	2016-07-04	1.51	2016-10-19	192	165	68	M2C
MRYGY16G000F362	MRYGY15B000M004	MRYGY15B000F020	G00	MRYGY16G0000132	SP	P14	Female	2016-04-10	2016-05-07	2016-07-04	1.51	2016-10-19	192	165	38.1	ALL
MRYGY16G000F391	MRYGY15B000M004	MRYGY15B000F020	G00	MRYGY16G0000132	SP	P14	Female	2016-04-10	2016-05-07	2016-07-04	1.51	2016-10-19	192	165	35.3	ALL
MRYGY16G000F488	MRYGY15B000M004	MRYGY15B000F020	G00	MRYGY16G0000132	SP	P14	Female	2016-04-10	2016-05-07	2016-07-04	1.51	2016-10-19	192	165	46.8	ALL
MRYGY16G000F525	MRYGY15B000M004	MRYGY15B000F020	G00	MRYGY16G0000132	SP	P14	Female	2016-04-10	2016-05-07	2016-07-04	1.51	2016-10-19	192	165	45.7	ALL
MRYGY16G000F627	MRYGY15B000M004	MRYGY15B000F020	G00	MRYGY16G0000132	SP	P14	Female	2016-04-10	2016-05-07	2016-07-04	1.51	2016-10-19	192	165	46.1	ALL
MRYGY16G000F659	MRYGY15B000M004	MRYGY15B000F020	G00	MRYGY16G0000132	SP	P14	Female	2016-04-10	2016-05-07	2016-07-04	1.51	2016-10-19	192	165	36.6	ALL
MRYGY16G0000016	MRYGY15B000M005	MRYGY15B000F026	G00	MRYGY16G0000141	SP	P11	Male	2016-04-07	2016-05-03	2016-07-03	1.94	2016-10-16	192	166	77.8	M2C
MRYGY16G0000039	MRYGY15B000M005	MRYGY15B000F026	G00	MRYGY16G0000141	SP	P11	Male	2016-04-07	2016-05-03	2016-07-03	1.94	2016-10-16	192	166	70.82	M2C
MRYGY16G0000119	MRYGY15B000M005	MRYGY15B000F026	G00	MRYGY16G0000141	SP	P11	Male	2016-04-07	2016-05-03	2016-07-03	1.94	2016-10-16	192	166	61.16	M2C
MRYGY16G0000189	MRYGY15B000M005	MRYGY15B000F026	G00	MRYGY16G0000141	SP	P11	Male	2016-04-07	2016-05-03	2016-07-03	1.94	2016-10-16	192	166	57.4	M2C
MRYGY16G0000250	MRYGY15B000M005	MRYGY15B000F026	G00	MRYGY16G0000141	SP	P11	Male	2016-04-07	2016-05-03	2016-07-03	1.94	2016-10-16	192	166	56.63	M1C
MRYGY16G0000450	MRYGY15B000M005	MRYGY15B000F026	G00	MRYGY16G0000141	SP	P11	Male	2016-04-07	2016-05-03	2016-07-03	1.94	2016-10-16	192	166	54.1	M2C
MRYGY16G0000460	MRYGY15B000M005	MRYGY15B000F026	G00	MRYGY16G0000141	SP	P11	Male	2016-04-07	2016-05-03	2016-07-03	1.94	2016-10-16	192	166	54	M2C
MRYGY16G0000931	MRYGY15B000M005	MRYGY15B000F026	G00	MRYGY16G0000141	SP	P11	Male	2016-04-07	2016-05-03	2016-07-03	1.94	2016-10-16	192	166	49.8	M2C
MRYGY16G0000999	MRYGY15B000M005	MRYGY15B000F026	G00	MRYGY16G0000141	SP	P11	Male	2016-04-07	2016-05-03	2016-07-03	1.94	2016-10-16	192	166	48.9	M2C
MRYGY16G0001024	MRYGY15B000M005	MRYGY15B000F026	G00	MRYGY16G0000141	SP	P11	Male	2016-04-07	2016-05-03	2016-07-03	1.94	2016-10-16	192	166	48.5	M2C
MRYGY16G0001192	MRYGY15B000M005	MRYGY15B000F026	G00	MRYGY16G0000141	SP	P11	Male	2016-04-07	2016-05-03	2016-07-03	1.94	2016-10-16	192	166	46.4	M1C
MRYGY16G0001540	MRYGY15B000M005	MRYGY15B000F026	G00	MRYGY16G0000141	SP	P11	Male	2016-04-07	2016-05-03	2016-07-03	1.94	2016-10-16	192	166	40.8	M2C
MRYGY16G0001598	MRYGY15B000M005	MRYGY15B000F026	G00	MRYGY16G0000141	SP	P11	Male	2016-04-07	2016-05-03	2016-07-03	1.94	2016-10-16	192	166	39.6	M2C
MRYGY16G0001643	MRYGY15B000M005	MRYGY15B000F026	G00	MRYGY16G0000141	SP	P11	Male	2016-04-07	2016-05-03	2016-07-03	1.94	2016-10-16	192	166	38.64	M2C
MRYGY16G0001835	MRYGY15B000M005	MRYGY15B000F026	G00	MRYGY16G0000141	SP	P11	Male	2016-04-07	2016-05-03	2016-07-03	1.94	2016-10-16	192	166	35.3	M2C
MRYGY16G0001846	MRYGY15B000M005	MRYGY15B000F026	G00	MRYGY16G0000141	SP	P11	Male	2016-04-07	2016-05-03	2016-07-03	1.94	2016-10-16	192	166	35	M2C
MRYGY16G0002135	MRYGY15B000M005	MRYGY15B000F026	G00	MRYGY16G0000141	SP	P11	Female	2016-04-07	2016-05-03	2016-07-03	1.94	2016-10-16	192	166	32.4	ALL
MRYGY16G0002141	MRYGY15B000M005	MRYGY15B000F026	G00	MRYGY16G0000141	SP	P11	Female	2016-04-07	2016-05-03	2016-07-03	1.94	2016-10-16	192	166	32.4	ALL
MRYGY16G0002171	MRYGY15B000M005	MRYGY15B000F026	G00	MRYGY16G0000141	SP	P11	Female	2016-04-07	2016-05-03	2016-07-03	1.94	2016-10-16	192	166	32.3	ALL
MRYGY16G0002396	MRYGY15B000M005	MRYGY15B000F026	G00	MRYGY16G0000141	SP	P11	Female	2016-04-07	2016-05-03	2016-07-03	1.94	2016-10-16	192	166	31.4	ALL
MRYGY16G0002462	MRYGY15B000M005	MRYGY15B000F026	G00	MRYGY16G0000141	SP	P11	Female	2016-04-07	2016-05-03	2016-07-03	1.94	2016-10-16	192	166	31.2	ALL
MRYGY16G0002495	MRYGY15B000M005	MRYGY15B000F026	G00	MRYGY16G0000141	SP	P11	Female	2016-04-07	2016-05-03	2016-07-03	1.94	2016-10-16	192	166	31	ALL
MRYGY16G0002499	MRYGY15B000M005	MRYGY15B000F026	G00	MRYGY16G0000141	SP	P11	Female	2016-04-07	2016-05-03	2016-07-03	1.94	2016-10-16	192	166	30.93	ALL
MRYGY16G0002773	MRYGY15B000M005	MRYGY15B000F026	G00	MRYGY16G0000141	SP	P11	Female	2016-04-07	2016-05-03	2016-07-03	1.94	2016-10-16	192	166	29.7	ALL
MRYGY16G0002988	MRYGY15B000M005	MRYGY15B000F026	G00	MRYGY16G0000141	SP	P11	Female	2016-04-07	2016-05-03	2016-07-03	1.94	2016-10-16	192	166	28.4	ALL
MRYGY16G000A052	MRYGY15B000M005	MRYGY15B000F026	G00	MRYGY16G0000141	SP	P11	Male	2016-04-07	2016-05-03	2016-07-03	1.94	2016-10-16	192	166	67.72	M0C
MRYGY16G000A119	MRYGY15B000M005	MRYGY15B000F026	G00	MRYGY16G0000141	SP	P11	Male	2016-04-07	2016-05-03	2016-07-03	1.94	2016-10-16	192	166	57.2	M2C
MRYGY16G000A149	MRYGY15B000M005	MRYGY15B000F026	G00	MRYGY16G0000141	SP	P11	Male	2016-04-07	2016-05-03	2016-07-03	1.94	2016-10-16	192	166	55.03	M2C
MRYGY16G000A156	MRYGY15B000M005	MRYGY15B000F026	G00	MRYGY16G0000141	SP	P11	Male	2016-04-07	2016-05-03	2016-07-03	1.94	2016-10-16	192	166	56.18	M1C
MRYGY16G000A298	MRYGY15B000M005	MRYGY15B000F026	G00	MRYGY16G0000141	SP	P11	Male	2016-04-07	2016-05-03	2016-07-03	1.94	2016-10-16	192	166	61.09	M2C
MRYGY16G000A371	MRYGY15B000M005	MRYGY15B000F026	G00	MRYGY16G0000141	SP	P11	Male	2016-04-07	2016-05-03	2016-07-03	1.94	2016-10-16	192	166	65.07	M1C
MRYGY16G000A520	MRYGY15B000M005	MRYGY15B000F026	G00	MRYGY16G0000141	SP	P11	Male	2016-04-07	2016-05-03	2016-07-03	1.94	2016-10-16	192	166	58.5	M2C
MRYGY16G000A527	MRYGY15B000M005	MRYGY15B000F026	G00	MRYGY16G0000141	SP	P11	Male	2016-04-07	2016-05-03	2016-07-03	1.94	2016-10-16	192	166	74.6	M2C
MRYGY16G000A689	MRYGY15B000M005	MRYGY15B000F026	G00	MRYGY16G0000141	SP	P11	Male	2016-04-07	2016-05-03	2016-07-03	1.94	2016-10-16	192	166	63.5	M2C
MRYGY16G000A743	MRYGY15B000M005	MRYGY15B000F026	G00	MRYGY16G0000141	SP	P11	Male	2016-04-07	2016-05-03	2016-07-03	1.94	2016-10-16	192	166	59.8	M0C
MRYGY16G000A776	MRYGY15B000M005	MRYGY15B000F026	G00	MRYGY16G0000141	SP	P11	Male	2016-04-07	2016-05-03	2016-07-03	1.94	2016-10-16	192	166	67.1	M2C
MRYGY16G000A791	MRYGY15B000M005	MRYGY15B000F026	G00	MRYGY16G0000141	SP	P11	Male	2016-04-07	2016-05-03	2016-07-03	1.94	2016-10-16	192	166	58.6	M2C
MRYGY16G000A860	MRYGY15B000M005	MRYGY15B000F026	G00	MRYGY16G0000141	SP	P11	Male	2016-04-07	2016-05-03	2016-07-03	1.94	2016-10-16	192	166	69.2	M2C
MRYGY16G000B004	MRYGY15B000M005	MRYGY15B000F026	G00	MRYGY16G0000141	SP	P11	Female	2016-04-07	2016-05-03	2016-07-03	1.94	2016-10-16	192	166	46.49	ALL
MRYGY16G000B074	MRYGY15B000M005	MRYGY15B000F026	G00	MRYGY16G0000141	SP	P11	Female	2016-04-07	2016-05-03	2016-07-03	1.94	2016-10-16	192	166	35.02	ALL
MRYGY16G000B220	MRYGY15B000M005	MRYGY15B000F026	G00	MRYGY16G0000141	SP	P11	Female	2016-04-07	2016-05-03	2016-07-03	1.94	2016-10-16	192	166	40	ALL
MRYGY16G000B235	MRYGY15B000M005	MRYGY15B000F026	G00	MRYGY16G0000141	SP	P11	Female	2016-04-07	2016-05-03	2016-07-03	1.94	2016-10-16	192	166	34.7	ALL
MRYGY16G000B274	MRYGY15B000M005	MRYGY15B000F026	G00	MRYGY16G0000141	SP	P11	Female	2016-04-07	2016-05-03	2016-07-03	1.94	2016-10-16	192	166	41.86	ALL
MRYGY16G000B562	MRYGY15B000M005	MRYGY15B000F026	G00	MRYGY16G0000141	SP	P11	Female	2016-04-07	2016-05-03	2016-07-03	1.94	2016-10-16	192	166	35.3	ALL
MRYGY16G000C002	MRYGY15B000M005	MRYGY15B000F026	G00	MRYGY16G0000141	SP	P11	Male	2016-04-07	2016-05-03	2016-07-03	1.94	2016-10-16	192	166	64	M2C
MRYGY16G000C057	MRYGY15B000M005	MRYGY15B000F026	G00	MRYGY16G0000141	SP	P11	Male	2016-04-07	2016-05-03	2016-07-03	1.94	2016-10-16	192	166	60	M2C
MRYGY16G000C189	MRYGY15B000M005	MRYGY15B000F026	G00	MRYGY16G0000141	SP	P11	Male	2016-04-07	2016-05-03	2016-07-03	1.94	2016-10-16	192	166	60.8	M2C
MRYGY16G000C214	MRYGY15B000M005	MRYGY15B000F026	G00	MRYGY16G0000141	SP	P11	Male	2016-04-07	2016-05-03	2016-07-03	1.94	2016-10-16	192	166	68.8	M1C
MRYGY16G000D194	MRYGY15B000M005	MRYGY15B000F026	G00	MRYGY16G0000141	SP	P11	Female	2016-04-07	2016-05-03	2016-07-03	1.94	2016-10-16	192	166	35.9	ALL
MRYGY16G000D292	MRYGY15B000M005	MRYGY15B000F026	G00	MRYGY16G0000141	SP	P11	Female	2016-04-07	2016-05-03	2016-07-03	1.94	2016-10-16	192	166	35.6	ALL
MRYGY16G000D512	MRYGY15B000M005	MRYGY15B000F026	G00	MRYGY16G0000141	SP	P11	Female	2016-04-07	2016-05-03	2016-07-03	1.94	2016-10-16	192	166	35	ALL
MRYGY16G000D552	MRYGY15B000M005	MRYGY15B000F026	G00	MRYGY16G0000141	SP	P11	Female	2016-04-07	2016-05-03	2016-07-03	1.94	2016-10-16	192	166	39.7	ALL
MRYGY16G000D653	MRYGY15B000M005	MRYGY15B000F026	G00	MRYGY16G0000141	SP	P11	Female	2016-04-07	2016-05-03	2016-07-03	1.94	2016-10-16	192	166	44.1	ALL
MRYGY16G0000010	MRYGY15B000M005	MRYGY15B000F026	G00	MRYGY16G0000141	SP	P14	Male	2016-04-07	2016-05-03	2016-07-03	1.84	2016-10-19	195	169	81.9	M2C
MRYGY16G0000018	MRYGY15B000M005	MRYGY15B000F026	G00	MRYGY16G0000141	SP	P14	Male	2016-04-07	2016-05-03	2016-07-03	1.84	2016-10-19	195	169	76.4	M2C
MRYGY16G0000052	MRYGY15B000M005	MRYGY15B000F026	G00	MRYGY16G0000141	SP	P14	Male	2016-04-07	2016-05-03	2016-07-03	1.84	2016-10-19	195	169	68.9	M2C
MRYGY16G0000263	MRYGY15B000M005	MRYGY15B000F026	G00	MRYGY16G0000141	SP	P14	Male	2016-04-07	2016-05-03	2016-07-03	1.84	2016-10-19	195	169	56.6	M2C
MRYGY16G0000275	MRYGY15B000M005	MRYGY15B000F026	G00	MRYGY16G0000141	SP	P14	Male	2016-04-07	2016-05-03	2016-07-03	1.84	2016-10-19	195	169	56.4	M2C
MRYGY16G0000293	MRYGY15B000M005	MRYGY15B000F026	G00	MRYGY16G0000141	SP	P14	Male	2016-04-07	2016-05-03	2016-07-03	1.84	2016-10-19	195	169	56	M2C
MRYGY16G0000671	MRYGY15B000M005	MRYGY15B000F026	G00	MRYGY16G0000141	SP	P14	Male	2016-04-07	2016-05-03	2016-07-03	1.84	2016-10-19	195	169	52.3	M2C
MRYGY16G0000676	MRYGY15B000M005	MRYGY15B000F026	G00	MRYGY16G0000141	SP	P14	Male	2016-04-07	2016-05-03	2016-07-03	1.84	2016-10-19	195	169	52.2	M1C
MRYGY16G0000825	MRYGY15B000M005	MRYGY15B000F026	G00	MRYGY16G0000141	SP	P14	Male	2016-04-07	2016-05-03	2016-07-03	1.84	2016-10-19	195	169	50.9	M2C
MRYGY16G0001123	MRYGY15B000M005	MRYGY15B000F026	G00	MRYGY16G0000141	SP	P14	Male	2016-04-07	2016-05-03	2016-07-03	1.84	2016-10-19	195	169	47.4	M1C
MRYGY16G0001312	MRYGY15B000M005	MRYGY15B000F026	G00	MRYGY16G0000141	SP	P14	Male	2016-04-07	2016-05-03	2016-07-03	1.84	2016-10-19	195	169	44.6	M2C
MRYGY16G0001338	MRYGY15B000M005	MRYGY15B000F026	G00	MRYGY16G0000141	SP	P14	Male	2016-04-07	2016-05-03	2016-07-03	1.84	2016-10-19	195	169	44.1	M1C
MRYGY16G0001452	MRYGY15B000M005	MRYGY15B000F026	G00	MRYGY16G0000141	SP	P14	Male	2016-04-07	2016-05-03	2016-07-03	1.84	2016-10-19	195	169	42.6	M1C
MRYGY16G0001658	MRYGY15B000M005	MRYGY15B000F026	G00	MRYGY16G0000141	SP	P14	Male	2016-04-07	2016-05-03	2016-07-03	1.84	2016-10-19	195	169	38.4	M2C
MRYGY16G0001802	MRYGY15B000M005	MRYGY15B000F026	G00	MRYGY16G0000141	SP	P14	Male	2016-04-07	2016-05-03	2016-07-03	1.84	2016-10-19	195	169	35.9	M2C
MRYGY16G0002015	MRYGY15B000M005	MRYGY15B000F026	G00	MRYGY16G0000141	SP	P14	Female	2016-04-07	2016-05-03	2016-07-03	1.84	2016-10-19	195	169	32.8	ALL
MRYGY16G0002363	MRYGY15B000M005	MRYGY15B000F026	G00	MRYGY16G0000141	SP	P14	Female	2016-04-07	2016-05-03	2016-07-03	1.84	2016-10-19	195	169	31.5	ALL
MRYGY16G0002469	MRYGY15B000M005	MRYGY15B000F026	G00	MRYGY16G0000141	SP	P14	Female	2016-04-07	2016-05-03	2016-07-03	1.84	2016-10-19	195	169	31.1	ALL
MRYGY16G0002530	MRYGY15B000M005	MRYGY15B000F026	G00	MRYGY16G0000141	SP	P14	Female	2016-04-07	2016-05-03	2016-07-03	1.84	2016-10-19	195	169	30.8	ALL
MRYGY16G0002559	MRYGY15B000M005	MRYGY15B000F026	G00	MRYGY16G0000141	SP	P14	Female	2016-04-07	2016-05-03	2016-07-03	1.84	2016-10-19	195	169	30.7	ALL
MRYGY16G0002706	MRYGY15B000M005	MRYGY15B000F026	G00	MRYGY16G0000141	SP	P14	Female	2016-04-07	2016-05-03	2016-07-03	1.84	2016-10-19	195	169	30	ALL
MRYGY16G0002807	MRYGY15B000M005	MRYGY15B000F026	G00	MRYGY16G0000141	SP	P14	Male	2016-04-07	2016-05-03	2016-07-03	1.84	2016-10-19	195	169	29.5	M1C
MRYGY16G0002944	MRYGY15B000M005	MRYGY15B000F026	G00	MRYGY16G0000141	SP	P14	Male	2016-04-07	2016-05-03	2016-07-03	1.84	2016-10-19	195	169	28.7	M2C
MRYGY16G0002950	MRYGY15B000M005	MRYGY15B000F026	G00	MRYGY16G0000141	SP	P14	Female	2016-04-07	2016-05-03	2016-07-03	1.84	2016-10-19	195	169	28.6	ALL
MRYGY16G0003079	MRYGY15B000M005	MRYGY15B000F026	G00	MRYGY16G0000141	SP	P14	Female	2016-04-07	2016-05-03	2016-07-03	1.84	2016-10-19	195	169	27.7	ALL
MRYGY16G0003142	MRYGY15B000M005	MRYGY15B000F026	G00	MRYGY16G0000141	SP	P14	Female	2016-04-07	2016-05-03	2016-07-03	1.84	2016-10-19	195	169	27.3	ALL
MRYGY16G0003174	MRYGY15B000M005	MRYGY15B000F026	G00	MRYGY16G0000141	SP	P14	Male	2016-04-07	2016-05-03	2016-07-03	1.84	2016-10-19	195	169	27.1	M1C
MRYGY16G000C297	MRYGY15B000M005	MRYGY15B000F026	G00	MRYGY16G0000141	SP	P14	Male	2016-04-07	2016-05-03	2016-07-03	1.84	2016-10-19	195	169	69.8	M2C
MRYGY16G000C443	MRYGY15B000M005	MRYGY15B000F026	G00	MRYGY16G0000141	SP	P14	Male	2016-04-07	2016-05-03	2016-07-03	1.84	2016-10-19	195	169	62.5	M2C
MRYGY16G000C473	MRYGY15B000M005	MRYGY15B000F026	G00	MRYGY16G0000141	SP	P14	Male	2016-04-07	2016-05-03	2016-07-03	1.84	2016-10-19	195	169	65.8	M2C
MRYGY16G000C639	MRYGY15B000M005	MRYGY15B000F026	G00	MRYGY16G0000141	SP	P14	Male	2016-04-07	2016-05-03	2016-07-03	1.84	2016-10-19	195	169	72	M2C
MRYGY16G000C720	MRYGY15B000M005	MRYGY15B000F026	G00	MRYGY16G0000141	SP	P14	Male	2016-04-07	2016-05-03	2016-07-03	1.84	2016-10-19	195	169	70.1	M1C
MRYGY16G000C786	MRYGY15B000M005	MRYGY15B000F026	G00	MRYGY16G0000141	SP	P14	Male	2016-04-07	2016-05-03	2016-07-03	1.84	2016-10-19	195	169	73.3	M2C
MRYGY16G000D773	MRYGY15B000M005	MRYGY15B000F026	G00	MRYGY16G0000141	SP	P14	Female	2016-04-07	2016-05-03	2016-07-03	1.84	2016-10-19	195	169	36.8	ALL
MRYGY16G000E004	MRYGY15B000M005	MRYGY15B000F026	G00	MRYGY16G0000141	SP	P14	Female	2016-04-07	2016-05-03	2016-07-03	1.84	2016-10-19	195	169	33.1	ALL
MRYGY16G000E051	MRYGY15B000M005	MRYGY15B000F026	G00	MRYGY16G0000141	SP	P14	Female	2016-04-07	2016-05-03	2016-07-03	1.84	2016-10-19	195	169	35	ALL
MRYGY16G000E108	MRYGY15B000M005	MRYGY15B000F026	G00	MRYGY16G0000141	SP	P14	Female	2016-04-07	2016-05-03	2016-07-03	1.84	2016-10-19	195	169	33.1	ALL
MRYGY16G000E305	MRYGY15B000M005	MRYGY15B000F026	G00	MRYGY16G0000141	SP	P14	Female	2016-04-07	2016-05-03	2016-07-03	1.84	2016-10-19	195	169	33.8	ALL
MRYGY16G000E526	MRYGY15B000M005	MRYGY15B000F026	G00	MRYGY16G0000141	SP	P14	Female	2016-04-07	2016-05-03	2016-07-03	1.84	2016-10-19	195	169	38.8	ALL
MRYGY16G000E749	MRYGY15B000M005	MRYGY15B000F026	G00	MRYGY16G0000141	SP	P14	Female	2016-04-07	2016-05-03	2016-07-03	1.84	2016-10-19	195	169	34.4	ALL
MRYGY16G000E811	MRYGY15B000M005	MRYGY15B000F026	G00	MRYGY16G0000141	SP	P14	Female	2016-04-07	2016-05-03	2016-07-03	1.84	2016-10-19	195	169	40.6	ALL
MRYGY16G000E829	MRYGY15B000M005	MRYGY15B000F026	G00	MRYGY16G0000141	SP	P14	Female	2016-04-07	2016-05-03	2016-07-03	1.84	2016-10-19	195	169	33.4	ALL
MRYGY16G000F025	MRYGY15B000M005	MRYGY15B000F026	G00	MRYGY16G0000141	SP	P14	Male	2016-04-07	2016-05-03	2016-07-03	1.84	2016-10-19	195	169	74.7	M2C
MRYGY16G000F074	MRYGY15B000M005	MRYGY15B000F026	G00	MRYGY16G0000141	SP	P14	Male	2016-04-07	2016-05-03	2016-07-03	1.84	2016-10-19	195	169	82.2	M2C
MRYGY16G000F152	MRYGY15B000M005	MRYGY15B000F026	G00	MRYGY16G0000141	SP	P14	Male	2016-04-07	2016-05-03	2016-07-03	1.84	2016-10-19	195	169	75.1	M2C
MRYGY16G000F189	MRYGY15B000M005	MRYGY15B000F026	G00	MRYGY16G0000141	SP	P14	Male	2016-04-07	2016-05-03	2016-07-03	1.84	2016-10-19	195	169	81.5	M2C
MRYGY16G000F219	MRYGY15B000M005	MRYGY15B000F026	G00	MRYGY16G0000141	SP	P14	Male	2016-04-07	2016-05-03	2016-07-03	1.84	2016-10-19	195	169	70.1	M2C
MRYGY16G000F248	MRYGY15B000M005	MRYGY15B000F026	G00	MRYGY16G0000141	SP	P14	Male	2016-04-07	2016-05-03	2016-07-03	1.84	2016-10-19	195	169	70.9	M2C
MRYGY16G000F397	MRYGY15B000M005	MRYGY15B000F026	G00	MRYGY16G0000141	SP	P14	Female	2016-04-07	2016-05-03	2016-07-03	1.84	2016-10-19	195	169	42.2	ALL
MRYGY16G000F420	MRYGY15B000M005	MRYGY15B000F026	G00	MRYGY16G0000141	SP	P14	Female	2016-04-07	2016-05-03	2016-07-03	1.84	2016-10-19	195	169	37.6	ALL
MRYGY16G000F475	MRYGY15B000M005	MRYGY15B000F026	G00	MRYGY16G0000141	SP	P14	Female	2016-04-07	2016-05-03	2016-07-03	1.84	2016-10-19	195	169	33.5	ALL
MRYGY16G000F648	MRYGY15B000M005	MRYGY15B000F026	G00	MRYGY16G0000141	SP	P14	Female	2016-04-07	2016-05-03	2016-07-03	1.84	2016-10-19	195	169	41.2	ALL
MRYGY16G0000124	MRYGY15B000M005	MRYGY15B000F022	G00	MRYGY16G0000142	SP	P11	Male	2016-04-07	2016-05-03	2016-07-03	1.74	2016-10-16	192	166	60.96	M2C
MRYGY16G0000155	MRYGY15B000M005	MRYGY15B000F022	G00	MRYGY16G0000142	SP	P11	Male	2016-04-07	2016-05-03	2016-07-03	1.74	2016-10-16	192	166	58.3	M2C
MRYGY16G0000441	MRYGY15B000M005	MRYGY15B000F022	G00	MRYGY16G0000142	SP	P11	Male	2016-04-07	2016-05-03	2016-07-03	1.74	2016-10-16	192	166	54.2	M2C
MRYGY16G0000574	MRYGY15B000M005	MRYGY15B000F022	G00	MRYGY16G0000142	SP	P11	Male	2016-04-07	2016-05-03	2016-07-03	1.74	2016-10-16	192	166	53	M1C
MRYGY16G0000851	MRYGY15B000M005	MRYGY15B000F022	G00	MRYGY16G0000142	SP	P11	Male	2016-04-07	2016-05-03	2016-07-03	1.74	2016-10-16	192	166	50.61	M2C
MRYGY16G0001108	MRYGY15B000M005	MRYGY15B000F022	G00	MRYGY16G0000142	SP	P11	Male	2016-04-07	2016-05-03	2016-07-03	1.74	2016-10-16	192	166	47.5	M1C
MRYGY16G0001291	MRYGY15B000M005	MRYGY15B000F022	G00	MRYGY16G0000142	SP	P11	Male	2016-04-07	2016-05-03	2016-07-03	1.74	2016-10-16	192	166	44.9	M2C
MRYGY16G0001677	MRYGY15B000M005	MRYGY15B000F022	G00	MRYGY16G0000142	SP	P11	Male	2016-04-07	2016-05-03	2016-07-03	1.74	2016-10-16	192	166	38	M2C
MRYGY16G0001764	MRYGY15B000M005	MRYGY15B000F022	G00	MRYGY16G0000142	SP	P11	Female	2016-04-07	2016-05-03	2016-07-03	1.74	2016-10-16	192	166	36.6	ALL
MRYGY16G0001936	MRYGY15B000M005	MRYGY15B000F022	G00	MRYGY16G0000142	SP	P11	Female	2016-04-07	2016-05-03	2016-07-03	1.74	2016-10-16	192	166	33.67	ALL
MRYGY16G0002366	MRYGY15B000M005	MRYGY15B000F022	G00	MRYGY16G0000142	SP	P11	Female	2016-04-07	2016-05-03	2016-07-03	1.74	2016-10-16	192	166	31.5	ALL
MRYGY16G0002625	MRYGY15B000M005	MRYGY15B000F022	G00	MRYGY16G0000142	SP	P11	Female	2016-04-07	2016-05-03	2016-07-03	1.74	2016-10-16	192	166	30.37	ALL
MRYGY16G0002640	MRYGY15B000M005	MRYGY15B000F022	G00	MRYGY16G0000142	SP	P11	Female	2016-04-07	2016-05-03	2016-07-03	1.74	2016-10-16	192	166	30.3	ALL
MRYGY16G0002663	MRYGY15B000M005	MRYGY15B000F022	G00	MRYGY16G0000142	SP	P11	Female	2016-04-07	2016-05-03	2016-07-03	1.74	2016-10-16	192	166	30.2	ALL
MRYGY16G0002677	MRYGY15B000M005	MRYGY15B000F022	G00	MRYGY16G0000142	SP	P11	Female	2016-04-07	2016-05-03	2016-07-03	1.74	2016-10-16	192	166	30.2	ALL
MRYGY16G0002822	MRYGY15B000M005	MRYGY15B000F022	G00	MRYGY16G0000142	SP	P11	Male	2016-04-07	2016-05-03	2016-07-03	1.74	2016-10-16	192	166	29.5	M2C
MRYGY16G0002931	MRYGY15B000M005	MRYGY15B000F022	G00	MRYGY16G0000142	SP	P11	Female	2016-04-07	2016-05-03	2016-07-03	1.74	2016-10-16	192	166	28.79	ALL
MRYGY16G0003025	MRYGY15B000M005	MRYGY15B000F022	G00	MRYGY16G0000142	SP	P11	Female	2016-04-07	2016-05-03	2016-07-03	1.74	2016-10-16	192	166	28.1	ALL
MRYGY16G0003102	MRYGY15B000M005	MRYGY15B000F022	G00	MRYGY16G0000142	SP	P11	Female	2016-04-07	2016-05-03	2016-07-03	1.74	2016-10-16	192	166	27.6	ALL
MRYGY16G0003211	MRYGY15B000M005	MRYGY15B000F022	G00	MRYGY16G0000142	SP	P11	Female	2016-04-07	2016-05-03	2016-07-03	1.74	2016-10-16	192	166	26.61	ALL
MRYGY16G0003289	MRYGY15B000M005	MRYGY15B000F022	G00	MRYGY16G0000142	SP	P11	Female	2016-04-07	2016-05-03	2016-07-03	1.74	2016-10-16	192	166	25.78	ALL
MRYGY16G0003343	MRYGY15B000M005	MRYGY15B000F022	G00	MRYGY16G0000142	SP	P11	Female	2016-04-07	2016-05-03	2016-07-03	1.74	2016-10-16	192	166	24.87	ALL
MRYGY16G0003344	MRYGY15B000M005	MRYGY15B000F022	G00	MRYGY16G0000142	SP	P11	Female	2016-04-07	2016-05-03	2016-07-03	1.74	2016-10-16	192	166	24.8	ALL
MRYGY16G0003387	MRYGY15B000M005	MRYGY15B000F022	G00	MRYGY16G0000142	SP	P11	Female	2016-04-07	2016-05-03	2016-07-03	1.74	2016-10-16	192	166	23.7	ALL
MRYGY16G000A042	MRYGY15B000M005	MRYGY15B000F022	G00	MRYGY16G0000142	SP	P11	Male	2016-04-07	2016-05-03	2016-07-03	1.74	2016-10-16	192	166	63.93	M2C
MRYGY16G000A062	MRYGY15B000M005	MRYGY15B000F022	G00	MRYGY16G0000142	SP	P11	Male	2016-04-07	2016-05-03	2016-07-03	1.74	2016-10-16	192	166	58.53	M1C
MRYGY16G000A077	MRYGY15B000M005	MRYGY15B000F022	G00	MRYGY16G0000142	SP	P11	Male	2016-04-07	2016-05-03	2016-07-03	1.74	2016-10-16	192	166	66.2	M2C
MRYGY16G000A085	MRYGY15B000M005	MRYGY15B000F022	G00	MRYGY16G0000142	SP	P11	Male	2016-04-07	2016-05-03	2016-07-03	1.74	2016-10-16	192	166	69.06	M1C
MRYGY16G000A132	MRYGY15B000M005	MRYGY15B000F022	G00	MRYGY16G0000142	SP	P11	Male	2016-04-07	2016-05-03	2016-07-03	1.74	2016-10-16	192	166	60.72	M2C
MRYGY16G000A157	MRYGY15B000M005	MRYGY15B000F022	G00	MRYGY16G0000142	SP	P11	Male	2016-04-07	2016-05-03	2016-07-03	1.74	2016-10-16	192	166	67.58	M2C
MRYGY16G000A238	MRYGY15B000M005	MRYGY15B000F022	G00	MRYGY16G0000142	SP	P11	Male	2016-04-07	2016-05-03	2016-07-03	1.74	2016-10-16	192	166	67.7	M2C
MRYGY16G000A242	MRYGY15B000M005	MRYGY15B000F022	G00	MRYGY16G0000142	SP	P11	Male	2016-04-07	2016-05-03	2016-07-03	1.74	2016-10-16	192	166	70.69	M2C
MRYGY16G000A303	MRYGY15B000M005	MRYGY15B000F022	G00	MRYGY16G0000142	SP	P11	Male	2016-04-07	2016-05-03	2016-07-03	1.74	2016-10-16	192	166	58.94	M2C
MRYGY16G000A360	MRYGY15B000M005	MRYGY15B000F022	G00	MRYGY16G0000142	SP	P11	Male	2016-04-07	2016-05-03	2016-07-03	1.74	2016-10-16	192	166	67.01	M2C
MRYGY16G000A401	MRYGY15B000M005	MRYGY15B000F022	G00	MRYGY16G0000142	SP	P11	Male	2016-04-07	2016-05-03	2016-07-03	1.74	2016-10-16	192	166	63.4	M2C
MRYGY16G000A468	MRYGY15B000M005	MRYGY15B000F022	G00	MRYGY16G0000142	SP	P11	Male	2016-04-07	2016-05-03	2016-07-03	1.74	2016-10-16	192	166	56.9	M2C
MRYGY16G000A567	MRYGY15B000M005	MRYGY15B000F022	G00	MRYGY16G0000142	SP	P11	Male	2016-04-07	2016-05-03	2016-07-03	1.74	2016-10-16	192	166	64.7	M2C
MRYGY16G000A707	MRYGY15B000M005	MRYGY15B000F022	G00	MRYGY16G0000142	SP	P11	Male	2016-04-07	2016-05-03	2016-07-03	1.74	2016-10-16	192	166	60.1	M2C
MRYGY16G000A802	MRYGY15B000M005	MRYGY15B000F022	G00	MRYGY16G0000142	SP	P11	Male	2016-04-07	2016-05-03	2016-07-03	1.74	2016-10-16	192	166	56.5	M2C
MRYGY16G000A817	MRYGY15B000M005	MRYGY15B000F022	G00	MRYGY16G0000142	SP	P11	Male	2016-04-07	2016-05-03	2016-07-03	1.74	2016-10-16	192	166	67.3	M2C
MRYGY16G000A891	MRYGY15B000M005	MRYGY15B000F022	G00	MRYGY16G0000142	SP	P11	Male	2016-04-07	2016-05-03	2016-07-03	1.74	2016-10-16	192	166	57.5	M2C
MRYGY16G000B073	MRYGY15B000M005	MRYGY15B000F022	G00	MRYGY16G0000142	SP	P11	Female	2016-04-07	2016-05-03	2016-07-03	1.74	2016-10-16	192	166	39.47	ALL
MRYGY16G000B194	MRYGY15B000M005	MRYGY15B000F022	G00	MRYGY16G0000142	SP	P11	Female	2016-04-07	2016-05-03	2016-07-03	1.74	2016-10-16	192	166	35.42	ALL
MRYGY16G000B287	MRYGY15B000M005	MRYGY15B000F022	G00	MRYGY16G0000142	SP	P11	Female	2016-04-07	2016-05-03	2016-07-03	1.74	2016-10-16	192	166	36.84	ALL
MRYGY16G000B373	MRYGY15B000M005	MRYGY15B000F022	G00	MRYGY16G0000142	SP	P11	Female	2016-04-07	2016-05-03	2016-07-03	1.74	2016-10-16	192	166	35.7	ALL
MRYGY16G000B627	MRYGY15B000M005	MRYGY15B000F022	G00	MRYGY16G0000142	SP	P11	Female	2016-04-07	2016-05-03	2016-07-03	1.74	2016-10-16	192	166	31	ALL
MRYGY16G000B681	MRYGY15B000M005	MRYGY15B000F022	G00	MRYGY16G0000142	SP	P11	Female	2016-04-07	2016-05-03	2016-07-03	1.74	2016-10-16	192	166	36.8	ALL
MRYGY16G000D066	MRYGY15B000M005	MRYGY15B000F022	G00	MRYGY16G0000142	SP	P11	Female	2016-04-07	2016-05-03	2016-07-03	1.74	2016-10-16	192	166	37.6	ALL
MRYGY16G000D081	MRYGY15B000M005	MRYGY15B000F022	G00	MRYGY16G0000142	SP	P11	Female	2016-04-07	2016-05-03	2016-07-03	1.74	2016-10-16	192	166	39.6	ALL
MRYGY16G000D082	MRYGY15B000M005	MRYGY15B000F022	G00	MRYGY16G0000142	SP	P11	Female	2016-04-07	2016-05-03	2016-07-03	1.74	2016-10-16	192	166	34.3	ALL
MRYGY16G000D685	MRYGY15B000M005	MRYGY15B000F022	G00	MRYGY16G0000142	SP	P11	Female	2016-04-07	2016-05-03	2016-07-03	1.74	2016-10-16	192	166	33.5	ALL
MRYGY16G000D691	MRYGY15B000M005	MRYGY15B000F022	G00	MRYGY16G0000142	SP	P11	Female	2016-04-07	2016-05-03	2016-07-03	1.74	2016-10-16	192	166	35.8	ALL
MRYGY16G0000056	MRYGY15B000M005	MRYGY15B000F022	G00	MRYGY16G0000142	SP	P14	Male	2016-04-07	2016-05-03	2016-07-03	1.72	2016-10-19	195	169	68.4	M2C
MRYGY16G0000059	MRYGY15B000M005	MRYGY15B000F022	G00	MRYGY16G0000142	SP	P14	Male	2016-04-07	2016-05-03	2016-07-03	1.72	2016-10-19	195	169	68.2	M2C
MRYGY16G0000062	MRYGY15B000M005	MRYGY15B000F022	G00	MRYGY16G0000142	SP	P14	Male	2016-04-07	2016-05-03	2016-07-03	1.72	2016-10-19	195	169	67.6	M2C
MRYGY16G0000095	MRYGY15B000M005	MRYGY15B000F022	G00	MRYGY16G0000142	SP	P14	Male	2016-04-07	2016-05-03	2016-07-03	1.72	2016-10-19	195	169	63.1	M2C
MRYGY16G0000113	MRYGY15B000M005	MRYGY15B000F022	G00	MRYGY16G0000142	SP	P14	Male	2016-04-07	2016-05-03	2016-07-03	1.72	2016-10-19	195	169	61.5	M2C
MRYGY16G0000147	MRYGY15B000M005	MRYGY15B000F022	G00	MRYGY16G0000142	SP	P14	Male	2016-04-07	2016-05-03	2016-07-03	1.72	2016-10-19	195	169	58.9	M2C
MRYGY16G0000266	MRYGY15B000M005	MRYGY15B000F022	G00	MRYGY16G0000142	SP	P14	Male	2016-04-07	2016-05-03	2016-07-03	1.72	2016-10-19	195	169	56.5	M2C
MRYGY16G0000456	MRYGY15B000M005	MRYGY15B000F022	G00	MRYGY16G0000142	SP	P14	Male	2016-04-07	2016-05-03	2016-07-03	1.72	2016-10-19	195	169	54	M2C
MRYGY16G0000468	MRYGY15B000M005	MRYGY15B000F022	G00	MRYGY16G0000142	SP	P14	Male	2016-04-07	2016-05-03	2016-07-03	1.72	2016-10-19	195	169	53.9	M2C
MRYGY16G0000470	MRYGY15B000M005	MRYGY15B000F022	G00	MRYGY16G0000142	SP	P14	Male	2016-04-07	2016-05-03	2016-07-03	1.72	2016-10-19	195	169	53.9	M1C
MRYGY16G0000767	MRYGY15B000M005	MRYGY15B000F022	G00	MRYGY16G0000142	SP	P14	Male	2016-04-07	2016-05-03	2016-07-03	1.72	2016-10-19	195	169	51.4	M2C
MRYGY16G0000820	MRYGY15B000M005	MRYGY15B000F022	G00	MRYGY16G0000142	SP	P14	Male	2016-04-07	2016-05-03	2016-07-03	1.72	2016-10-19	195	169	50.9	M2C
MRYGY16G0000952	MRYGY15B000M005	MRYGY15B000F022	G00	MRYGY16G0000142	SP	P14	Male	2016-04-07	2016-05-03	2016-07-03	1.72	2016-10-19	195	169	49.5	M2C
MRYGY16G0001413	MRYGY15B000M005	MRYGY15B000F022	G00	MRYGY16G0000142	SP	P14	Male	2016-04-07	2016-05-03	2016-07-03	1.72	2016-10-19	195	169	43.2	M2C
MRYGY16G0001623	MRYGY15B000M005	MRYGY15B000F022	G00	MRYGY16G0000142	SP	P14	Male	2016-04-07	2016-05-03	2016-07-03	1.72	2016-10-19	195	169	39.1	M2C
MRYGY16G0001984	MRYGY15B000M005	MRYGY15B000F022	G00	MRYGY16G0000142	SP	P14	Female	2016-04-07	2016-05-03	2016-07-03	1.72	2016-10-19	195	169	32.9	ALL
MRYGY16G0002076	MRYGY15B000M005	MRYGY15B000F022	G00	MRYGY16G0000142	SP	P14	Female	2016-04-07	2016-05-03	2016-07-03	1.72	2016-10-19	195	169	32.7	ALL
MRYGY16G0002189	MRYGY15B000M005	MRYGY15B000F022	G00	MRYGY16G0000142	SP	P14	Female	2016-04-07	2016-05-03	2016-07-03	1.72	2016-10-19	195	169	32.2	ALL
MRYGY16G0002578	MRYGY15B000M005	MRYGY15B000F022	G00	MRYGY16G0000142	SP	P14	Female	2016-04-07	2016-05-03	2016-07-03	1.72	2016-10-19	195	169	30.6	ALL
MRYGY16G0002588	MRYGY15B000M005	MRYGY15B000F022	G00	MRYGY16G0000142	SP	P14	Female	2016-04-07	2016-05-03	2016-07-03	1.72	2016-10-19	195	169	30.5	ALL
MRYGY16G0002629	MRYGY15B000M005	MRYGY15B000F022	G00	MRYGY16G0000142	SP	P14	Female	2016-04-07	2016-05-03	2016-07-03	1.72	2016-10-19	195	169	30.3	ALL
MRYGY16G0002801	MRYGY15B000M005	MRYGY15B000F022	G00	MRYGY16G0000142	SP	P14	Female	2016-04-07	2016-05-03	2016-07-03	1.72	2016-10-19	195	169	29.6	ALL
MRYGY16G0002868	MRYGY15B000M005	MRYGY15B000F022	G00	MRYGY16G0000142	SP	P14	Female	2016-04-07	2016-05-03	2016-07-03	1.72	2016-10-19	195	169	29.1	ALL
MRYGY16G0002886	MRYGY15B000M005	MRYGY15B000F022	G00	MRYGY16G0000142	SP	P14	Female	2016-04-07	2016-05-03	2016-07-03	1.72	2016-10-19	195	169	29	ALL
MRYGY16G0002977	MRYGY15B000M005	MRYGY15B000F022	G00	MRYGY16G0000142	SP	P14	Female	2016-04-07	2016-05-03	2016-07-03	1.72	2016-10-19	195	169	28.5	ALL
MRYGY16G0003058	MRYGY15B000M005	MRYGY15B000F022	G00	MRYGY16G0000142	SP	P14	Female	2016-04-07	2016-05-03	2016-07-03	1.72	2016-10-19	195	169	27.9	ALL
MRYGY16G0003215	MRYGY15B000M005	MRYGY15B000F022	G00	MRYGY16G0000142	SP	P14	Female	2016-04-07	2016-05-03	2016-07-03	1.72	2016-10-19	195	169	26.6	ALL
MRYGY16G0003219	MRYGY15B000M005	MRYGY15B000F022	G00	MRYGY16G0000142	SP	P14	Female	2016-04-07	2016-05-03	2016-07-03	1.72	2016-10-19	195	169	26.6	ALL
MRYGY16G0003305	MRYGY15B000M005	MRYGY15B000F022	G00	MRYGY16G0000142	SP	P14	Female	2016-04-07	2016-05-03	2016-07-03	1.72	2016-10-19	195	169	25.4	ALL
MRYGY16G000C314	MRYGY15B000M005	MRYGY15B000F022	G00	MRYGY16G0000142	SP	P14	Male	2016-04-07	2016-05-03	2016-07-03	1.72	2016-10-19	195	169	69.3	M2C
MRYGY16G000C347	MRYGY15B000M005	MRYGY15B000F022	G00	MRYGY16G0000142	SP	P14	Male	2016-04-07	2016-05-03	2016-07-03	1.72	2016-10-19	195	169	71.8	M2C
MRYGY16G000C377	MRYGY15B000M005	MRYGY15B000F022	G00	MRYGY16G0000142	SP	P14	Male	2016-04-07	2016-05-03	2016-07-03	1.72	2016-10-19	195	169	59.6	M2C
MRYGY16G000C407	MRYGY15B000M005	MRYGY15B000F022	G00	MRYGY16G0000142	SP	P14	Male	2016-04-07	2016-05-03	2016-07-03	1.72	2016-10-19	195	169	60.4	M2C
MRYGY16G000C584	MRYGY15B000M005	MRYGY15B000F022	G00	MRYGY16G0000142	SP	P14	Male	2016-04-07	2016-05-03	2016-07-03	1.72	2016-10-19	195	169	65	M2C
MRYGY16G000C771	MRYGY15B000M005	MRYGY15B000F022	G00	MRYGY16G0000142	SP	P14	Male	2016-04-07	2016-05-03	2016-07-03	1.72	2016-10-19	195	169	91.3	M2C
MRYGY16G000C888	MRYGY15B000M005	MRYGY15B000F022	G00	MRYGY16G0000142	SP	P14	Male	2016-04-07	2016-05-03	2016-07-03	1.72	2016-10-19	195	169	58.9	M2C
MRYGY16G000D858	MRYGY15B000M005	MRYGY15B000F022	G00	MRYGY16G0000142	SP	P14	Female	2016-04-07	2016-05-03	2016-07-03	1.72	2016-10-19	195	169	33.2	ALL
MRYGY16G000E055	MRYGY15B000M005	MRYGY15B000F022	G00	MRYGY16G0000142	SP	P14	Female	2016-04-07	2016-05-03	2016-07-03	1.72	2016-10-19	195	169	37.3	ALL
MRYGY16G000E131	MRYGY15B000M005	MRYGY15B000F022	G00	MRYGY16G0000142	SP	P14	Female	2016-04-07	2016-05-03	2016-07-03	1.72	2016-10-19	195	169	40.2	ALL
MRYGY16G000E135	MRYGY15B000M005	MRYGY15B000F022	G00	MRYGY16G0000142	SP	P14	Female	2016-04-07	2016-05-03	2016-07-03	1.72	2016-10-19	195	169	38.2	ALL
MRYGY16G000E265	MRYGY15B000M005	MRYGY15B000F022	G00	MRYGY16G0000142	SP	P14	Female	2016-04-07	2016-05-03	2016-07-03	1.72	2016-10-19	195	169	33.3	ALL
MRYGY16G000E314	MRYGY15B000M005	MRYGY15B000F022	G00	MRYGY16G0000142	SP	P14	Female	2016-04-07	2016-05-03	2016-07-03	1.72	2016-10-19	195	169	37.7	ALL
MRYGY16G000E443	MRYGY15B000M005	MRYGY15B000F022	G00	MRYGY16G0000142	SP	P14	Female	2016-04-07	2016-05-03	2016-07-03	1.72	2016-10-19	195	169	35	ALL
MRYGY16G000E537	MRYGY15B000M005	MRYGY15B000F022	G00	MRYGY16G0000142	SP	P14	Female	2016-04-07	2016-05-03	2016-07-03	1.72	2016-10-19	195	169	33.9	ALL
MRYGY16G000E815	MRYGY15B000M005	MRYGY15B000F022	G00	MRYGY16G0000142	SP	P14	Female	2016-04-07	2016-05-03	2016-07-03	1.72	2016-10-19	195	169	36.8	ALL
MRYGY16G000E856	MRYGY15B000M005	MRYGY15B000F022	G00	MRYGY16G0000142	SP	P14	Female	2016-04-07	2016-05-03	2016-07-03	1.72	2016-10-19	195	169	33.5	ALL
MRYGY16G000E866	MRYGY15B000M005	MRYGY15B000F022	G00	MRYGY16G0000142	SP	P14	Female	2016-04-07	2016-05-03	2016-07-03	1.72	2016-10-19	195	169	37.3	ALL
MRYGY16G000E871	MRYGY15B000M005	MRYGY15B000F022	G00	MRYGY16G0000142	SP	P14	Female	2016-04-07	2016-05-03	2016-07-03	1.72	2016-10-19	195	169	40.8	ALL
MRYGY16G000E899	MRYGY15B000M005	MRYGY15B000F022	G00	MRYGY16G0000142	SP	P14	Female	2016-04-07	2016-05-03	2016-07-03	1.72	2016-10-19	195	169	33.4	ALL
MRYGY16G000F061	MRYGY15B000M005	MRYGY15B000F022	G00	MRYGY16G0000142	SP	P14	Male	2016-04-07	2016-05-03	2016-07-03	1.72	2016-10-19	195	169	82.4	M2C
MRYGY16G000F673	MRYGY15B000M005	MRYGY15B000F022	G00	MRYGY16G0000142	SP	P14	Female	2016-04-07	2016-05-03	2016-07-03	1.72	2016-10-19	195	169	33.9	ALL
MRYGY16G0000414	MRYGY15B000M006	MRYGY15B000F007	G00	MRYGY16G0000162	SP	P11	Male	2016-04-20	2016-05-13	2016-07-05	1.42	2016-10-16	179	156	54.5	M2C
MRYGY16G0000437	MRYGY15B000M006	MRYGY15B000F007	G00	MRYGY16G0000162	SP	P11	Male	2016-04-20	2016-05-13	2016-07-05	1.42	2016-10-16	179	156	54.28	M2C
MRYGY16G0000492	MRYGY15B000M006	MRYGY15B000F007	G00	MRYGY16G0000162	SP	P11	Male	2016-04-20	2016-05-13	2016-07-05	1.42	2016-10-16	179	156	53.76	M2C
MRYGY16G0000646	MRYGY15B000M006	MRYGY15B000F007	G00	MRYGY16G0000162	SP	P11	Male	2016-04-20	2016-05-13	2016-07-05	1.42	2016-10-16	179	156	52.5	M2C
MRYGY16G0000698	MRYGY15B000M006	MRYGY15B000F007	G00	MRYGY16G0000162	SP	P11	Male	2016-04-20	2016-05-13	2016-07-05	1.42	2016-10-16	179	156	52.01	M2C
MRYGY16G0000799	MRYGY15B000M006	MRYGY15B000F007	G00	MRYGY16G0000162	SP	P11	Male	2016-04-20	2016-05-13	2016-07-05	1.42	2016-10-16	179	156	51.1	M2C
MRYGY16G0000860	MRYGY15B000M006	MRYGY15B000F007	G00	MRYGY16G0000162	SP	P11	Male	2016-04-20	2016-05-13	2016-07-05	1.42	2016-10-16	179	156	50.42	M2C
MRYGY16G0001130	MRYGY15B000M006	MRYGY15B000F007	G00	MRYGY16G0000162	SP	P11	Male	2016-04-20	2016-05-13	2016-07-05	1.42	2016-10-16	179	156	47.21	M2C
MRYGY16G0001174	MRYGY15B000M006	MRYGY15B000F007	G00	MRYGY16G0000162	SP	P11	Male	2016-04-20	2016-05-13	2016-07-05	1.42	2016-10-16	179	156	46.6	M0C
MRYGY16G0001239	MRYGY15B000M006	MRYGY15B000F007	G00	MRYGY16G0000162	SP	P11	Male	2016-04-20	2016-05-13	2016-07-05	1.42	2016-10-16	179	156	45.5	M2C
MRYGY16G0001342	MRYGY15B000M006	MRYGY15B000F007	G00	MRYGY16G0000162	SP	P11	Male	2016-04-20	2016-05-13	2016-07-05	1.42	2016-10-16	179	156	44.1	M2C
MRYGY16G0001407	MRYGY15B000M006	MRYGY15B000F007	G00	MRYGY16G0000162	SP	P11	Male	2016-04-20	2016-05-13	2016-07-05	1.42	2016-10-16	179	156	43.2	M2C
MRYGY16G0001581	MRYGY15B000M006	MRYGY15B000F007	G00	MRYGY16G0000162	SP	P11	Male	2016-04-20	2016-05-13	2016-07-05	1.42	2016-10-16	179	156	39.89	M2C
MRYGY16G0001699	MRYGY15B000M006	MRYGY15B000F007	G00	MRYGY16G0000162	SP	P11	Male	2016-04-20	2016-05-13	2016-07-05	1.42	2016-10-16	179	156	37.6	M2C
MRYGY16G0001714	MRYGY15B000M006	MRYGY15B000F007	G00	MRYGY16G0000162	SP	P11	Male	2016-04-20	2016-05-13	2016-07-05	1.42	2016-10-16	179	156	37.4	M2C
MRYGY16G0001855	MRYGY15B000M006	MRYGY15B000F007	G00	MRYGY16G0000162	SP	P11	Female	2016-04-20	2016-05-13	2016-07-05	1.42	2016-10-16	179	156	34.83	ALL
MRYGY16G0001858	MRYGY15B000M006	MRYGY15B000F007	G00	MRYGY16G0000162	SP	P11	Male	2016-04-20	2016-05-13	2016-07-05	1.42	2016-10-16	179	156	34.8	M2C
MRYGY16G0001960	MRYGY15B000M006	MRYGY15B000F007	G00	MRYGY16G0000162	SP	P11	Female	2016-04-20	2016-05-13	2016-07-05	1.42	2016-10-16	179	156	33.26	ALL
MRYGY16G0002033	MRYGY15B000M006	MRYGY15B000F007	G00	MRYGY16G0000162	SP	P11	Female	2016-04-20	2016-05-13	2016-07-05	1.42	2016-10-16	179	156	32.8	ALL
MRYGY16G0002236	MRYGY15B000M006	MRYGY15B000F007	G00	MRYGY16G0000162	SP	P11	Female	2016-04-20	2016-05-13	2016-07-05	1.42	2016-10-16	179	156	32.1	ALL
MRYGY16G0002356	MRYGY15B000M006	MRYGY15B000F007	G00	MRYGY16G0000162	SP	P11	Female	2016-04-20	2016-05-13	2016-07-05	1.42	2016-10-16	179	156	31.55	ALL
MRYGY16G0002513	MRYGY15B000M006	MRYGY15B000F007	G00	MRYGY16G0000162	SP	P11	Female	2016-04-20	2016-05-13	2016-07-05	1.42	2016-10-16	179	156	30.9	ALL
MRYGY16G0002626	MRYGY15B000M006	MRYGY15B000F007	G00	MRYGY16G0000162	SP	P11	Female	2016-04-20	2016-05-13	2016-07-05	1.42	2016-10-16	179	156	30.36	ALL
MRYGY16G0002670	MRYGY15B000M006	MRYGY15B000F007	G00	MRYGY16G0000162	SP	P11	Female	2016-04-20	2016-05-13	2016-07-05	1.42	2016-10-16	179	156	30.2	ALL
MRYGY16G0002749	MRYGY15B000M006	MRYGY15B000F007	G00	MRYGY16G0000162	SP	P11	Female	2016-04-20	2016-05-13	2016-07-05	1.42	2016-10-16	179	156	29.81	ALL
MRYGY16G0002855	MRYGY15B000M006	MRYGY15B000F007	G00	MRYGY16G0000162	SP	P11	Female	2016-04-20	2016-05-13	2016-07-05	1.42	2016-10-16	179	156	29.2	ALL
MRYGY16G0002859	MRYGY15B000M006	MRYGY15B000F007	G00	MRYGY16G0000162	SP	P11	Female	2016-04-20	2016-05-13	2016-07-05	1.42	2016-10-16	179	156	29.2	ALL
MRYGY16G0002860	MRYGY15B000M006	MRYGY15B000F007	G00	MRYGY16G0000162	SP	P11	Female	2016-04-20	2016-05-13	2016-07-05	1.42	2016-10-16	179	156	29.2	ALL
MRYGY16G0002894	MRYGY15B000M006	MRYGY15B000F007	G00	MRYGY16G0000162	SP	P11	Female	2016-04-20	2016-05-13	2016-07-05	1.42	2016-10-16	179	156	29	ALL
MRYGY16G0002896	MRYGY15B000M006	MRYGY15B000F007	G00	MRYGY16G0000162	SP	P11	Female	2016-04-20	2016-05-13	2016-07-05	1.42	2016-10-16	179	156	29	ALL
MRYGY16G0003000	MRYGY15B000M006	MRYGY15B000F007	G00	MRYGY16G0000162	SP	P11	Female	2016-04-20	2016-05-13	2016-07-05	1.42	2016-10-16	179	156	28.3	ALL
MRYGY16G0003145	MRYGY15B000M006	MRYGY15B000F007	G00	MRYGY16G0000162	SP	P11	Female	2016-04-20	2016-05-13	2016-07-05	1.42	2016-10-16	179	156	27.28	ALL
MRYGY16G0003149	MRYGY15B000M006	MRYGY15B000F007	G00	MRYGY16G0000162	SP	P11	Female	2016-04-20	2016-05-13	2016-07-05	1.42	2016-10-16	179	156	27.2	ALL
MRYGY16G0003201	MRYGY15B000M006	MRYGY15B000F007	G00	MRYGY16G0000162	SP	P11	Female	2016-04-20	2016-05-13	2016-07-05	1.42	2016-10-16	179	156	26.76	ALL
MRYGY16G0003209	MRYGY15B000M006	MRYGY15B000F007	G00	MRYGY16G0000162	SP	P11	Female	2016-04-20	2016-05-13	2016-07-05	1.42	2016-10-16	179	156	26.7	ALL
MRYGY16G0003236	MRYGY15B000M006	MRYGY15B000F007	G00	MRYGY16G0000162	SP	P11	Female	2016-04-20	2016-05-13	2016-07-05	1.42	2016-10-16	179	156	26.4	ALL
MRYGY16G0003245	MRYGY15B000M006	MRYGY15B000F007	G00	MRYGY16G0000162	SP	P11	Female	2016-04-20	2016-05-13	2016-07-05	1.42	2016-10-16	179	156	26.3	ALL
MRYGY16G000A035	MRYGY15B000M006	MRYGY15B000F007	G00	MRYGY16G0000162	SP	P11	Male	2016-04-20	2016-05-13	2016-07-05	1.42	2016-10-16	179	156	61.29	M2C
MRYGY16G000A181	MRYGY15B000M006	MRYGY15B000F007	G00	MRYGY16G0000162	SP	P11	Male	2016-04-20	2016-05-13	2016-07-05	1.42	2016-10-16	179	156	66.55	M2C
MRYGY16G000A441	MRYGY15B000M006	MRYGY15B000F007	G00	MRYGY16G0000162	SP	P11	Male	2016-04-20	2016-05-13	2016-07-05	1.42	2016-10-16	179	156	57	M2C
MRYGY16G000A480	MRYGY15B000M006	MRYGY15B000F007	G00	MRYGY16G0000162	SP	P11	Male	2016-04-20	2016-05-13	2016-07-05	1.42	2016-10-16	179	156	60.4	M2C
MRYGY16G000A771	MRYGY15B000M006	MRYGY15B000F007	G00	MRYGY16G0000162	SP	P11	Male	2016-04-20	2016-05-13	2016-07-05	1.42	2016-10-16	179	156	60.1	M2C
MRYGY16G000B126	MRYGY15B000M006	MRYGY15B000F007	G00	MRYGY16G0000162	SP	P11	Female	2016-04-20	2016-05-13	2016-07-05	1.42	2016-10-16	179	156	35.68	ALL
MRYGY16G000B259	MRYGY15B000M006	MRYGY15B000F007	G00	MRYGY16G0000162	SP	P11	Female	2016-04-20	2016-05-13	2016-07-05	1.42	2016-10-16	179	156	33.39	ALL
MRYGY16G000B347	MRYGY15B000M006	MRYGY15B000F007	G00	MRYGY16G0000162	SP	P11	Female	2016-04-20	2016-05-13	2016-07-05	1.42	2016-10-16	179	156	33.8	ALL
MRYGY16G000B466	MRYGY15B000M006	MRYGY15B000F007	G00	MRYGY16G0000162	SP	P11	Female	2016-04-20	2016-05-13	2016-07-05	1.42	2016-10-16	179	156	33	ALL
MRYGY16G000B584	MRYGY15B000M006	MRYGY15B000F007	G00	MRYGY16G0000162	SP	P11	Female	2016-04-20	2016-05-13	2016-07-05	1.42	2016-10-16	179	156	33.8	ALL
MRYGY16G000B677	MRYGY15B000M006	MRYGY15B000F007	G00	MRYGY16G0000162	SP	P11	Female	2016-04-20	2016-05-13	2016-07-05	1.42	2016-10-16	179	156	33.5	ALL
MRYGY16G000B689	MRYGY15B000M006	MRYGY15B000F007	G00	MRYGY16G0000162	SP	P11	Female	2016-04-20	2016-05-13	2016-07-05	1.42	2016-10-16	179	156	33.3	ALL
MRYGY16G000B708	MRYGY15B000M006	MRYGY15B000F007	G00	MRYGY16G0000162	SP	P11	Female	2016-04-20	2016-05-13	2016-07-05	1.42	2016-10-16	179	156	37.7	ALL
MRYGY16G000B778	MRYGY15B000M006	MRYGY15B000F007	G00	MRYGY16G0000162	SP	P11	Female	2016-04-20	2016-05-13	2016-07-05	1.42	2016-10-16	179	156	35.2	ALL
MRYGY16G000D144	MRYGY15B000M006	MRYGY15B000F007	G00	MRYGY16G0000162	SP	P11	Female	2016-04-20	2016-05-13	2016-07-05	1.42	2016-10-16	179	156	35.6	ALL
MRYGY16G000D257	MRYGY15B000M006	MRYGY15B000F007	G00	MRYGY16G0000162	SP	P11	Female	2016-04-20	2016-05-13	2016-07-05	1.42	2016-10-16	179	156	33.4	ALL
MRYGY16G000D284	MRYGY15B000M006	MRYGY15B000F007	G00	MRYGY16G0000162	SP	P11	Female	2016-04-20	2016-05-13	2016-07-05	1.42	2016-10-16	179	156	33.3	ALL
MRYGY16G000D314	MRYGY15B000M006	MRYGY15B000F007	G00	MRYGY16G0000162	SP	P11	Female	2016-04-20	2016-05-13	2016-07-05	1.42	2016-10-16	179	156	36.7	ALL
MRYGY16G000D466	MRYGY15B000M006	MRYGY15B000F007	G00	MRYGY16G0000162	SP	P11	Female	2016-04-20	2016-05-13	2016-07-05	1.42	2016-10-16	179	156	36.5	ALL
MRYGY16G000D494	MRYGY15B000M006	MRYGY15B000F007	G00	MRYGY16G0000162	SP	P11	Female	2016-04-20	2016-05-13	2016-07-05	1.42	2016-10-16	179	156	34.9	ALL
MRYGY16G000D502	MRYGY15B000M006	MRYGY15B000F007	G00	MRYGY16G0000162	SP	P11	Female	2016-04-20	2016-05-13	2016-07-05	1.42	2016-10-16	179	156	37.6	ALL
MRYGY16G000D722	MRYGY15B000M006	MRYGY15B000F007	G00	MRYGY16G0000162	SP	P11	Female	2016-04-20	2016-05-13	2016-07-05	1.42	2016-10-16	179	156	33	ALL
MRYGY16G0000711	MRYGY15B000M006	MRYGY15B000F007	G00	MRYGY16G0000162	SP	P14	Male	2016-04-20	2016-05-13	2016-07-05	1.59	2016-10-19	182	159	51.9	M2C
MRYGY16G0000731	MRYGY15B000M006	MRYGY15B000F007	G00	MRYGY16G0000162	SP	P14	Male	2016-04-20	2016-05-13	2016-07-05	1.59	2016-10-19	182	159	51.7	M2C
MRYGY16G0000736	MRYGY15B000M006	MRYGY15B000F007	G00	MRYGY16G0000162	SP	P14	Male	2016-04-20	2016-05-13	2016-07-05	1.59	2016-10-19	182	159	51.7	M2C
MRYGY16G0000804	MRYGY15B000M006	MRYGY15B000F007	G00	MRYGY16G0000162	SP	P14	Male	2016-04-20	2016-05-13	2016-07-05	1.59	2016-10-19	182	159	51	M2C
MRYGY16G0000855	MRYGY15B000M006	MRYGY15B000F007	G00	MRYGY16G0000162	SP	P14	Male	2016-04-20	2016-05-13	2016-07-05	1.59	2016-10-19	182	159	50.5	M2C
MRYGY16G0000894	MRYGY15B000M006	MRYGY15B000F007	G00	MRYGY16G0000162	SP	P14	Male	2016-04-20	2016-05-13	2016-07-05	1.59	2016-10-19	182	159	50.1	M2C
MRYGY16G0000994	MRYGY15B000M006	MRYGY15B000F007	G00	MRYGY16G0000162	SP	P14	Male	2016-04-20	2016-05-13	2016-07-05	1.59	2016-10-19	182	159	48.9	M2C
MRYGY16G0001031	MRYGY15B000M006	MRYGY15B000F007	G00	MRYGY16G0000162	SP	P14	Male	2016-04-20	2016-05-13	2016-07-05	1.59	2016-10-19	182	159	48.4	M2C
MRYGY16G0001083	MRYGY15B000M006	MRYGY15B000F007	G00	MRYGY16G0000162	SP	P14	Male	2016-04-20	2016-05-13	2016-07-05	1.59	2016-10-19	182	159	47.8	M2C
MRYGY16G0001264	MRYGY15B000M006	MRYGY15B000F007	G00	MRYGY16G0000162	SP	P14	Male	2016-04-20	2016-05-13	2016-07-05	1.59	2016-10-19	182	159	45.1	M2C
MRYGY16G0001435	MRYGY15B000M006	MRYGY15B000F007	G00	MRYGY16G0000162	SP	P14	Male	2016-04-20	2016-05-13	2016-07-05	1.59	2016-10-19	182	159	42.8	M2C
MRYGY16G0001599	MRYGY15B000M006	MRYGY15B000F007	G00	MRYGY16G0000162	SP	P14	Male	2016-04-20	2016-05-13	2016-07-05	1.59	2016-10-19	182	159	39.6	M2C
MRYGY16G0001636	MRYGY15B000M006	MRYGY15B000F007	G00	MRYGY16G0000162	SP	P14	Male	2016-04-20	2016-05-13	2016-07-05	1.59	2016-10-19	182	159	39	M2C
MRYGY16G0001684	MRYGY15B000M006	MRYGY15B000F007	G00	MRYGY16G0000162	SP	P14	Male	2016-04-20	2016-05-13	2016-07-05	1.59	2016-10-19	182	159	37.8	M2C
MRYGY16G0001710	MRYGY15B000M006	MRYGY15B000F007	G00	MRYGY16G0000162	SP	P14	Male	2016-04-20	2016-05-13	2016-07-05	1.59	2016-10-19	182	159	37.5	M2C
MRYGY16G0001879	MRYGY15B000M006	MRYGY15B000F007	G00	MRYGY16G0000162	SP	P14	Female	2016-04-20	2016-05-13	2016-07-05	1.59	2016-10-19	182	159	34.4	ALL
MRYGY16G0001929	MRYGY15B000M006	MRYGY15B000F007	G00	MRYGY16G0000162	SP	P14	Male	2016-04-20	2016-05-13	2016-07-05	1.59	2016-10-19	182	159	33.8	M2C
MRYGY16G0002043	MRYGY15B000M006	MRYGY15B000F007	G00	MRYGY16G0000162	SP	P14	Female	2016-04-20	2016-05-13	2016-07-05	1.59	2016-10-19	182	159	32.8	ALL
MRYGY16G0002044	MRYGY15B000M006	MRYGY15B000F007	G00	MRYGY16G0000162	SP	P14	Female	2016-04-20	2016-05-13	2016-07-05	1.59	2016-10-19	182	159	32.8	ALL
MRYGY16G0002405	MRYGY15B000M006	MRYGY15B000F007	G00	MRYGY16G0000162	SP	P14	Female	2016-04-20	2016-05-13	2016-07-05	1.59	2016-10-19	182	159	31.4	ALL
MRYGY16G0002414	MRYGY15B000M006	MRYGY15B000F007	G00	MRYGY16G0000162	SP	P14	Female	2016-04-20	2016-05-13	2016-07-05	1.59	2016-10-19	182	159	31.3	ALL
MRYGY16G0002417	MRYGY15B000M006	MRYGY15B000F007	G00	MRYGY16G0000162	SP	P14	Female	2016-04-20	2016-05-13	2016-07-05	1.59	2016-10-19	182	159	31.3	ALL
MRYGY16G0002434	MRYGY15B000M006	MRYGY15B000F007	G00	MRYGY16G0000162	SP	P14	Female	2016-04-20	2016-05-13	2016-07-05	1.59	2016-10-19	182	159	31.3	ALL
MRYGY16G0002517	MRYGY15B000M006	MRYGY15B000F007	G00	MRYGY16G0000162	SP	P14	Female	2016-04-20	2016-05-13	2016-07-05	1.59	2016-10-19	182	159	30.9	ALL
MRYGY16G0002575	MRYGY15B000M006	MRYGY15B000F007	G00	MRYGY16G0000162	SP	P14	Female	2016-04-20	2016-05-13	2016-07-05	1.59	2016-10-19	182	159	30.6	ALL
MRYGY16G0002732	MRYGY15B000M006	MRYGY15B000F007	G00	MRYGY16G0000162	SP	P14	Female	2016-04-20	2016-05-13	2016-07-05	1.59	2016-10-19	182	159	29.9	ALL
MRYGY16G0002799	MRYGY15B000M006	MRYGY15B000F007	G00	MRYGY16G0000162	SP	P14	Female	2016-04-20	2016-05-13	2016-07-05	1.59	2016-10-19	182	159	29.6	ALL
MRYGY16G0002936	MRYGY15B000M006	MRYGY15B000F007	G00	MRYGY16G0000162	SP	P14	Female	2016-04-20	2016-05-13	2016-07-05	1.59	2016-10-19	182	159	28.7	ALL
MRYGY16G0002949	MRYGY15B000M006	MRYGY15B000F007	G00	MRYGY16G0000162	SP	P14	Female	2016-04-20	2016-05-13	2016-07-05	1.59	2016-10-19	182	159	28.6	ALL
MRYGY16G0002986	MRYGY15B000M006	MRYGY15B000F007	G00	MRYGY16G0000162	SP	P14	Female	2016-04-20	2016-05-13	2016-07-05	1.59	2016-10-19	182	159	28.4	ALL
MRYGY16G0003009	MRYGY15B000M006	MRYGY15B000F007	G00	MRYGY16G0000162	SP	P14	Female	2016-04-20	2016-05-13	2016-07-05	1.59	2016-10-19	182	159	28.3	ALL
MRYGY16G0003069	MRYGY15B000M006	MRYGY15B000F007	G00	MRYGY16G0000162	SP	P14	Female	2016-04-20	2016-05-13	2016-07-05	1.59	2016-10-19	182	159	27.8	ALL
MRYGY16G0003114	MRYGY15B000M006	MRYGY15B000F007	G00	MRYGY16G0000162	SP	P14	Female	2016-04-20	2016-05-13	2016-07-05	1.59	2016-10-19	182	159	27.5	ALL
MRYGY16G0003172	MRYGY15B000M006	MRYGY15B000F007	G00	MRYGY16G0000162	SP	P14	Female	2016-04-20	2016-05-13	2016-07-05	1.59	2016-10-19	182	159	27.1	ALL
MRYGY16G0003202	MRYGY15B000M006	MRYGY15B000F007	G00	MRYGY16G0000162	SP	P14	Female	2016-04-20	2016-05-13	2016-07-05	1.59	2016-10-19	182	159	26.7	ALL
MRYGY16G0003295	MRYGY15B000M006	MRYGY15B000F007	G00	MRYGY16G0000162	SP	P14	Female	2016-04-20	2016-05-13	2016-07-05	1.59	2016-10-19	182	159	25.6	ALL
MRYGY16G0003298	MRYGY15B000M006	MRYGY15B000F007	G00	MRYGY16G0000162	SP	P14	Female	2016-04-20	2016-05-13	2016-07-05	1.59	2016-10-19	182	159	25.5	ALL
MRYGY16G0003316	MRYGY15B000M006	MRYGY15B000F007	G00	MRYGY16G0000162	SP	P14	Female	2016-04-20	2016-05-13	2016-07-05	1.59	2016-10-19	182	159	25.2	ALL
MRYGY16G0003399	MRYGY15B000M006	MRYGY15B000F007	G00	MRYGY16G0000162	SP	P14	Female	2016-04-20	2016-05-13	2016-07-05	1.59	2016-10-19	182	159	23.2	ALL
MRYGY16G000E056	MRYGY15B000M006	MRYGY15B000F007	G00	MRYGY16G0000162	SP	P14	Female	2016-04-20	2016-05-13	2016-07-05	1.59	2016-10-19	182	159	33.7	ALL
MRYGY16G000E209	MRYGY15B000M006	MRYGY15B000F007	G00	MRYGY16G0000162	SP	P14	Female	2016-04-20	2016-05-13	2016-07-05	1.59	2016-10-19	182	159	37	ALL
MRYGY16G000E218	MRYGY15B000M006	MRYGY15B000F007	G00	MRYGY16G0000162	SP	P14	Female	2016-04-20	2016-05-13	2016-07-05	1.59	2016-10-19	182	159	35.7	ALL
MRYGY16G000E231	MRYGY15B000M006	MRYGY15B000F007	G00	MRYGY16G0000162	SP	P14	Female	2016-04-20	2016-05-13	2016-07-05	1.59	2016-10-19	182	159	34.6	ALL
MRYGY16G000E255	MRYGY15B000M006	MRYGY15B000F007	G00	MRYGY16G0000162	SP	P14	Female	2016-04-20	2016-05-13	2016-07-05	1.59	2016-10-19	182	159	36.8	ALL
MRYGY16G000E298	MRYGY15B000M006	MRYGY15B000F007	G00	MRYGY16G0000162	SP	P14	Female	2016-04-20	2016-05-13	2016-07-05	1.59	2016-10-19	182	159	34.1	ALL
MRYGY16G000E330	MRYGY15B000M006	MRYGY15B000F007	G00	MRYGY16G0000162	SP	P14	Female	2016-04-20	2016-05-13	2016-07-05	1.59	2016-10-19	182	159	38.9	ALL
MRYGY16G000E352	MRYGY15B000M006	MRYGY15B000F007	G00	MRYGY16G0000162	SP	P14	Female	2016-04-20	2016-05-13	2016-07-05	1.59	2016-10-19	182	159	33.9	ALL
MRYGY16G000E465	MRYGY15B000M006	MRYGY15B000F007	G00	MRYGY16G0000162	SP	P14	Female	2016-04-20	2016-05-13	2016-07-05	1.59	2016-10-19	182	159	36.3	ALL
MRYGY16G000E493	MRYGY15B000M006	MRYGY15B000F007	G00	MRYGY16G0000162	SP	P14	Female	2016-04-20	2016-05-13	2016-07-05	1.59	2016-10-19	182	159	35.1	ALL
MRYGY16G000E519	MRYGY15B000M006	MRYGY15B000F007	G00	MRYGY16G0000162	SP	P14	Female	2016-04-20	2016-05-13	2016-07-05	1.59	2016-10-19	182	159	37.1	ALL
MRYGY16G000E779	MRYGY15B000M006	MRYGY15B000F007	G00	MRYGY16G0000162	SP	P14	Female	2016-04-20	2016-05-13	2016-07-05	1.59	2016-10-19	182	159	35.9	ALL
MRYGY16G000F079	MRYGY15B000M006	MRYGY15B000F007	G00	MRYGY16G0000162	SP	P14	Male	2016-04-20	2016-05-13	2016-07-05	1.59	2016-10-19	182	159	65.2	M2C
MRYGY16G000F281	MRYGY15B000M006	MRYGY15B000F007	G00	MRYGY16G0000162	SP	P14	Male	2016-04-20	2016-05-13	2016-07-05	1.59	2016-10-19	182	159	71.2	M2C
MRYGY16G000F466	MRYGY15B000M006	MRYGY15B000F007	G00	MRYGY16G0000162	SP	P14	Female	2016-04-20	2016-05-13	2016-07-05	1.59	2016-10-19	182	159	35.9	ALL
MRYGY16G000F561	MRYGY15B000M006	MRYGY15B000F007	G00	MRYGY16G0000162	SP	P14	Female	2016-04-20	2016-05-13	2016-07-05	1.59	2016-10-19	182	159	39.9	ALL
MRYGY16G000F622	MRYGY15B000M006	MRYGY15B000F007	G00	MRYGY16G0000162	SP	P14	Female	2016-04-20	2016-05-13	2016-07-05	1.59	2016-10-19	182	159	34.9	ALL
MRYGY16G000F680	MRYGY15B000M006	MRYGY15B000F007	G00	MRYGY16G0000162	SP	P14	Female	2016-04-20	2016-05-13	2016-07-05	1.59	2016-10-19	182	159	34.5	ALL
MRYGY16G000F719	MRYGY15B000M006	MRYGY15B000F007	G00	MRYGY16G0000162	SP	P14	Male	2016-04-20	2016-05-13	2016-07-05	1.59	2016-10-19	182	159	59.9	M2C
MRYGY16G0000282	MRYGY15B000M007	MRYGY15B000F028	G00	MRYGY16G0000171	SP	P11	Male	2016-04-06	2016-04-29	2016-07-02	1.9	2016-10-16	193	170	56.3	M2C
MRYGY16G0000445	MRYGY15B000M007	MRYGY15B000F028	G00	MRYGY16G0000171	SP	P11	Male	2016-04-06	2016-04-29	2016-07-02	1.9	2016-10-16	193	170	54.1	M2C
MRYGY16G0000675	MRYGY15B000M007	MRYGY15B000F028	G00	MRYGY16G0000171	SP	P11	Male	2016-04-06	2016-04-29	2016-07-02	1.9	2016-10-16	193	170	52.22	M2C
MRYGY16G0000813	MRYGY15B000M007	MRYGY15B000F028	G00	MRYGY16G0000171	SP	P11	Male	2016-04-06	2016-04-29	2016-07-02	1.9	2016-10-16	193	170	51	M2C
MRYGY16G0000858	MRYGY15B000M007	MRYGY15B000F028	G00	MRYGY16G0000171	SP	P11	Male	2016-04-06	2016-04-29	2016-07-02	1.9	2016-10-16	193	170	50.5	M2C
MRYGY16G0001101	MRYGY15B000M007	MRYGY15B000F028	G00	MRYGY16G0000171	SP	P11	Male	2016-04-06	2016-04-29	2016-07-02	1.9	2016-10-16	193	170	47.7	M2C
MRYGY16G0001145	MRYGY15B000M007	MRYGY15B000F028	G00	MRYGY16G0000171	SP	P11	Male	2016-04-06	2016-04-29	2016-07-02	1.9	2016-10-16	193	170	47	M1C
MRYGY16G0001184	MRYGY15B000M007	MRYGY15B000F028	G00	MRYGY16G0000171	SP	P11	Male	2016-04-06	2016-04-29	2016-07-02	1.9	2016-10-16	193	170	46.5	M2C
MRYGY16G0001253	MRYGY15B000M007	MRYGY15B000F028	G00	MRYGY16G0000171	SP	P11	Male	2016-04-06	2016-04-29	2016-07-02	1.9	2016-10-16	193	170	45.3	M0C
MRYGY16G0001516	MRYGY15B000M007	MRYGY15B000F028	G00	MRYGY16G0000171	SP	P11	Female	2016-04-06	2016-04-29	2016-07-02	1.9	2016-10-16	193	170	41.3	ALL
MRYGY16G0001554	MRYGY15B000M007	MRYGY15B000F028	G00	MRYGY16G0000171	SP	P11	Male	2016-04-06	2016-04-29	2016-07-02	1.9	2016-10-16	193	170	40.4	M2C
MRYGY16G0001569	MRYGY15B000M007	MRYGY15B000F028	G00	MRYGY16G0000171	SP	P11	Male	2016-04-06	2016-04-29	2016-07-02	1.9	2016-10-16	193	170	40.1	M1C
MRYGY16G0001674	MRYGY15B000M007	MRYGY15B000F028	G00	MRYGY16G0000171	SP	P11	Male	2016-04-06	2016-04-29	2016-07-02	1.9	2016-10-16	193	170	38.1	M2C
MRYGY16G0001707	MRYGY15B000M007	MRYGY15B000F028	G00	MRYGY16G0000171	SP	P11	Male	2016-04-06	2016-04-29	2016-07-02	1.9	2016-10-16	193	170	37.6	M2C
MRYGY16G0001751	MRYGY15B000M007	MRYGY15B000F028	G00	MRYGY16G0000171	SP	P11	Female	2016-04-06	2016-04-29	2016-07-02	1.9	2016-10-16	193	170	36.89	ALL
MRYGY16G0001768	MRYGY15B000M007	MRYGY15B000F028	G00	MRYGY16G0000171	SP	P11	Female	2016-04-06	2016-04-29	2016-07-02	1.9	2016-10-16	193	170	36.5	ALL
MRYGY16G0001778	MRYGY15B000M007	MRYGY15B000F028	G00	MRYGY16G0000171	SP	P11	Male	2016-04-06	2016-04-29	2016-07-02	1.9	2016-10-16	193	170	36.34	M2C
MRYGY16G0001887	MRYGY15B000M007	MRYGY15B000F028	G00	MRYGY16G0000171	SP	P11	Female	2016-04-06	2016-04-29	2016-07-02	1.9	2016-10-16	193	170	34.3	ALL
MRYGY16G0001894	MRYGY15B000M007	MRYGY15B000F028	G00	MRYGY16G0000171	SP	P11	Female	2016-04-06	2016-04-29	2016-07-02	1.9	2016-10-16	193	170	34.26	ALL
MRYGY16G0001898	MRYGY15B000M007	MRYGY15B000F028	G00	MRYGY16G0000171	SP	P11	Female	2016-04-06	2016-04-29	2016-07-02	1.9	2016-10-16	193	170	34.2	ALL
MRYGY16G0002203	MRYGY15B000M007	MRYGY15B000F028	G00	MRYGY16G0000171	SP	P11	Female	2016-04-06	2016-04-29	2016-07-02	1.9	2016-10-16	193	170	32.2	ALL
MRYGY16G0002227	MRYGY15B000M007	MRYGY15B000F028	G00	MRYGY16G0000171	SP	P11	Female	2016-04-06	2016-04-29	2016-07-02	1.9	2016-10-16	193	170	32.1	ALL
MRYGY16G0002262	MRYGY15B000M007	MRYGY15B000F028	G00	MRYGY16G0000171	SP	P11	Female	2016-04-06	2016-04-29	2016-07-02	1.9	2016-10-16	193	170	32	ALL
MRYGY16G0002334	MRYGY15B000M007	MRYGY15B000F028	G00	MRYGY16G0000171	SP	P11	Male	2016-04-06	2016-04-29	2016-07-02	1.9	2016-10-16	193	170	31.7	M2C
MRYGY16G0002341	MRYGY15B000M007	MRYGY15B000F028	G00	MRYGY16G0000171	SP	P11	Female	2016-04-06	2016-04-29	2016-07-02	1.9	2016-10-16	193	170	31.6	ALL
MRYGY16G0002482	MRYGY15B000M007	MRYGY15B000F028	G00	MRYGY16G0000171	SP	P11	Female	2016-04-06	2016-04-29	2016-07-02	1.9	2016-10-16	193	170	31.01	ALL
MRYGY16G0002580	MRYGY15B000M007	MRYGY15B000F028	G00	MRYGY16G0000171	SP	P11	Female	2016-04-06	2016-04-29	2016-07-02	1.9	2016-10-16	193	170	30.6	ALL
MRYGY16G0002985	MRYGY15B000M007	MRYGY15B000F028	G00	MRYGY16G0000171	SP	P11	Male	2016-04-06	2016-04-29	2016-07-02	1.9	2016-10-16	193	170	28.44	M2C
MRYGY16G000A018	MRYGY15B000M007	MRYGY15B000F028	G00	MRYGY16G0000171	SP	P11	Male	2016-04-06	2016-04-29	2016-07-02	1.9	2016-10-16	193	170	78.94	M2C
MRYGY16G000A141	MRYGY15B000M007	MRYGY15B000F028	G00	MRYGY16G0000171	SP	P11	Male	2016-04-06	2016-04-29	2016-07-02	1.9	2016-10-16	193	170	59.4	M2C
MRYGY16G000A287	MRYGY15B000M007	MRYGY15B000F028	G00	MRYGY16G0000171	SP	P11	Male	2016-04-06	2016-04-29	2016-07-02	1.9	2016-10-16	193	170	59.34	M2C
MRYGY16G000A326	MRYGY15B000M007	MRYGY15B000F028	G00	MRYGY16G0000171	SP	P11	Male	2016-04-06	2016-04-29	2016-07-02	1.9	2016-10-16	193	170	63	M2C
MRYGY16G000A481	MRYGY15B000M007	MRYGY15B000F028	G00	MRYGY16G0000171	SP	P11	Male	2016-04-06	2016-04-29	2016-07-02	1.9	2016-10-16	193	170	72.8	M2C
MRYGY16G000A487	MRYGY15B000M007	MRYGY15B000F028	G00	MRYGY16G0000171	SP	P11	Male	2016-04-06	2016-04-29	2016-07-02	1.9	2016-10-16	193	170	64.4	M1C
MRYGY16G000A526	MRYGY15B000M007	MRYGY15B000F028	G00	MRYGY16G0000171	SP	P11	Male	2016-04-06	2016-04-29	2016-07-02	1.9	2016-10-16	193	170	72.5	M2C
MRYGY16G000A530	MRYGY15B000M007	MRYGY15B000F028	G00	MRYGY16G0000171	SP	P11	Male	2016-04-06	2016-04-29	2016-07-02	1.9	2016-10-16	193	170	67.7	M2C
MRYGY16G000A562	MRYGY15B000M007	MRYGY15B000F028	G00	MRYGY16G0000171	SP	P11	Male	2016-04-06	2016-04-29	2016-07-02	1.9	2016-10-16	193	170	58	M2C
MRYGY16G000A586	MRYGY15B000M007	MRYGY15B000F028	G00	MRYGY16G0000171	SP	P11	Male	2016-04-06	2016-04-29	2016-07-02	1.9	2016-10-16	193	170	73.5	M2C
MRYGY16G000A712	MRYGY15B000M007	MRYGY15B000F028	G00	MRYGY16G0000171	SP	P11	Male	2016-04-06	2016-04-29	2016-07-02	1.9	2016-10-16	193	170	58.4	M2C
MRYGY16G000A760	MRYGY15B000M007	MRYGY15B000F028	G00	MRYGY16G0000171	SP	P11	Male	2016-04-06	2016-04-29	2016-07-02	1.9	2016-10-16	193	170	67.4	M2C
MRYGY16G000A812	MRYGY15B000M007	MRYGY15B000F028	G00	MRYGY16G0000171	SP	P11	Male	2016-04-06	2016-04-29	2016-07-02	1.9	2016-10-16	193	170	81.8	M2C
MRYGY16G000B005	MRYGY15B000M007	MRYGY15B000F028	G00	MRYGY16G0000171	SP	P11	Female	2016-04-06	2016-04-29	2016-07-02	1.9	2016-10-16	193	170	42.97	ALL
MRYGY16G000B091	MRYGY15B000M007	MRYGY15B000F028	G00	MRYGY16G0000171	SP	P11	Female	2016-04-06	2016-04-29	2016-07-02	1.9	2016-10-16	193	170	37.23	ALL
MRYGY16G000B104	MRYGY15B000M007	MRYGY15B000F028	G00	MRYGY16G0000171	SP	P11	Female	2016-04-06	2016-04-29	2016-07-02	1.9	2016-10-16	193	170	41.37	ALL
MRYGY16G000B136	MRYGY15B000M007	MRYGY15B000F028	G00	MRYGY16G0000171	SP	P11	Female	2016-04-06	2016-04-29	2016-07-02	1.9	2016-10-16	193	170	35.13	ALL
MRYGY16G000B228	MRYGY15B000M007	MRYGY15B000F028	G00	MRYGY16G0000171	SP	P11	Female	2016-04-06	2016-04-29	2016-07-02	1.9	2016-10-16	193	170	43.54	ALL
MRYGY16G000B252	MRYGY15B000M007	MRYGY15B000F028	G00	MRYGY16G0000171	SP	P11	Female	2016-04-06	2016-04-29	2016-07-02	1.9	2016-10-16	193	170	33.48	ALL
MRYGY16G000B266	MRYGY15B000M007	MRYGY15B000F028	G00	MRYGY16G0000171	SP	P11	Female	2016-04-06	2016-04-29	2016-07-02	1.9	2016-10-16	193	170	42.98	ALL
MRYGY16G000B390	MRYGY15B000M007	MRYGY15B000F028	G00	MRYGY16G0000171	SP	P11	Female	2016-04-06	2016-04-29	2016-07-02	1.9	2016-10-16	193	170	43	ALL
MRYGY16G000B498	MRYGY15B000M007	MRYGY15B000F028	G00	MRYGY16G0000171	SP	P11	Female	2016-04-06	2016-04-29	2016-07-02	1.9	2016-10-16	193	170	40.1	ALL
MRYGY16G000B644	MRYGY15B000M007	MRYGY15B000F028	G00	MRYGY16G0000171	SP	P11	Female	2016-04-06	2016-04-29	2016-07-02	1.9	2016-10-16	193	170	42.9	ALL
MRYGY16G000B678	MRYGY15B000M007	MRYGY15B000F028	G00	MRYGY16G0000171	SP	P11	Female	2016-04-06	2016-04-29	2016-07-02	1.9	2016-10-16	193	170	45.3	ALL
MRYGY16G000B740	MRYGY15B000M007	MRYGY15B000F028	G00	MRYGY16G0000171	SP	P11	Female	2016-04-06	2016-04-29	2016-07-02	1.9	2016-10-16	193	170	40.3	ALL
MRYGY16G000B783	MRYGY15B000M007	MRYGY15B000F028	G00	MRYGY16G0000171	SP	P11	Female	2016-04-06	2016-04-29	2016-07-02	1.9	2016-10-16	193	170	46.2	ALL
MRYGY16G000C140	MRYGY15B000M007	MRYGY15B000F028	G00	MRYGY16G0000171	SP	P11	Male	2016-04-06	2016-04-29	2016-07-02	1.9	2016-10-16	193	170	73.1	M2C
MRYGY16G000C150	MRYGY15B000M007	MRYGY15B000F028	G00	MRYGY16G0000171	SP	P11	Male	2016-04-06	2016-04-29	2016-07-02	1.9	2016-10-16	193	170	57.1	M2C
MRYGY16G000C196	MRYGY15B000M007	MRYGY15B000F028	G00	MRYGY16G0000171	SP	P11	Male	2016-04-06	2016-04-29	2016-07-02	1.9	2016-10-16	193	170	64.2	M2C
MRYGY16G000D340	MRYGY15B000M007	MRYGY15B000F028	G00	MRYGY16G0000171	SP	P11	Female	2016-04-06	2016-04-29	2016-07-02	1.9	2016-10-16	193	170	41.8	ALL
MRYGY16G000D398	MRYGY15B000M007	MRYGY15B000F028	G00	MRYGY16G0000171	SP	P11	Female	2016-04-06	2016-04-29	2016-07-02	1.9	2016-10-16	193	170	37	ALL
MRYGY16G000D421	MRYGY15B000M007	MRYGY15B000F028	G00	MRYGY16G0000171	SP	P11	Female	2016-04-06	2016-04-29	2016-07-02	1.9	2016-10-16	193	170	37.9	ALL
MRYGY16G000D523	MRYGY15B000M007	MRYGY15B000F028	G00	MRYGY16G0000171	SP	P11	Female	2016-04-06	2016-04-29	2016-07-02	1.9	2016-10-16	193	170	47.2	ALL
MRYGY16G000D562	MRYGY15B000M007	MRYGY15B000F028	G00	MRYGY16G0000171	SP	P11	Female	2016-04-06	2016-04-29	2016-07-02	1.9	2016-10-16	193	170	44.9	ALL
MRYGY16G000D704	MRYGY15B000M007	MRYGY15B000F028	G00	MRYGY16G0000171	SP	P11	Female	2016-04-06	2016-04-29	2016-07-02	1.9	2016-10-16	193	170	38.8	ALL
MRYGY16G0000005	MRYGY15B000M007	MRYGY15B000F028	G00	MRYGY16G0000171	SP	P14	Male	2016-04-06	2016-04-29	2016-07-02	1.81	2016-10-19	196	173	92	M2C
MRYGY16G0000014	MRYGY15B000M007	MRYGY15B000F028	G00	MRYGY16G0000171	SP	P14	Male	2016-04-06	2016-04-29	2016-07-02	1.81	2016-10-19	196	173	78	M2C
MRYGY16G0000034	MRYGY15B000M007	MRYGY15B000F028	G00	MRYGY16G0000171	SP	P14	Male	2016-04-06	2016-04-29	2016-07-02	1.81	2016-10-19	196	173	72.1	M2C
MRYGY16G0000046	MRYGY15B000M007	MRYGY15B000F028	G00	MRYGY16G0000171	SP	P14	Male	2016-04-06	2016-04-29	2016-07-02	1.81	2016-10-19	196	173	70.3	M2C
MRYGY16G0000080	MRYGY15B000M007	MRYGY15B000F028	G00	MRYGY16G0000171	SP	P14	Male	2016-04-06	2016-04-29	2016-07-02	1.81	2016-10-19	196	173	64.3	M2C
MRYGY16G0000205	MRYGY15B000M007	MRYGY15B000F028	G00	MRYGY16G0000171	SP	P14	Male	2016-04-06	2016-04-29	2016-07-02	1.81	2016-10-19	196	173	57.1	M2C
MRYGY16G0000228	MRYGY15B000M007	MRYGY15B000F028	G00	MRYGY16G0000171	SP	P14	Male	2016-04-06	2016-04-29	2016-07-02	1.81	2016-10-19	196	173	56.9	M2C
MRYGY16G0000343	MRYGY15B000M007	MRYGY15B000F028	G00	MRYGY16G0000171	SP	P14	Male	2016-04-06	2016-04-29	2016-07-02	1.81	2016-10-19	196	173	55.1	M2C
MRYGY16G0000737	MRYGY15B000M007	MRYGY15B000F028	G00	MRYGY16G0000171	SP	P14	Male	2016-04-06	2016-04-29	2016-07-02	1.81	2016-10-19	196	173	51.7	M2C
MRYGY16G0000934	MRYGY15B000M007	MRYGY15B000F028	G00	MRYGY16G0000171	SP	P14	Male	2016-04-06	2016-04-29	2016-07-02	1.81	2016-10-19	196	173	49.7	M0C
MRYGY16G0001028	MRYGY15B000M007	MRYGY15B000F028	G00	MRYGY16G0000171	SP	P14	Male	2016-04-06	2016-04-29	2016-07-02	1.81	2016-10-19	196	173	48.4	M2C
MRYGY16G0001050	MRYGY15B000M007	MRYGY15B000F028	G00	MRYGY16G0000171	SP	P14	Male	2016-04-06	2016-04-29	2016-07-02	1.81	2016-10-19	196	173	48.1	M1C
MRYGY16G0001225	MRYGY15B000M007	MRYGY15B000F028	G00	MRYGY16G0000171	SP	P14	Male	2016-04-06	2016-04-29	2016-07-02	1.81	2016-10-19	196	173	45.9	M2C
MRYGY16G0001330	MRYGY15B000M007	MRYGY15B000F028	G00	MRYGY16G0000171	SP	P14	Female	2016-04-06	2016-04-29	2016-07-02	1.81	2016-10-19	196	173	44.3	ALL
MRYGY16G0001549	MRYGY15B000M007	MRYGY15B000F028	G00	MRYGY16G0000171	SP	P14	Female	2016-04-06	2016-04-29	2016-07-02	1.81	2016-10-19	196	173	40.4	ALL
MRYGY16G0001605	MRYGY15B000M007	MRYGY15B000F028	G00	MRYGY16G0000171	SP	P14	Female	2016-04-06	2016-04-29	2016-07-02	1.81	2016-10-19	196	173	39.5	ALL
MRYGY16G0001659	MRYGY15B000M007	MRYGY15B000F028	G00	MRYGY16G0000171	SP	P14	Male	2016-04-06	2016-04-29	2016-07-02	1.81	2016-10-19	196	173	38.4	M2C
MRYGY16G0001678	MRYGY15B000M007	MRYGY15B000F028	G00	MRYGY16G0000171	SP	P14	Male	2016-04-06	2016-04-29	2016-07-02	1.81	2016-10-19	196	173	38	M2C
MRYGY16G0001741	MRYGY15B000M007	MRYGY15B000F028	G00	MRYGY16G0000171	SP	P14	Female	2016-04-06	2016-04-29	2016-07-02	1.81	2016-10-19	196	173	37	ALL
MRYGY16G0001746	MRYGY15B000M007	MRYGY15B000F028	G00	MRYGY16G0000171	SP	P14	Female	2016-04-06	2016-04-29	2016-07-02	1.81	2016-10-19	196	173	36.9	ALL
MRYGY16G0001787	MRYGY15B000M007	MRYGY15B000F028	G00	MRYGY16G0000171	SP	P14	Female	2016-04-06	2016-04-29	2016-07-02	1.81	2016-10-19	196	173	36.1	ALL
MRYGY16G0002034	MRYGY15B000M007	MRYGY15B000F028	G00	MRYGY16G0000171	SP	P14	Female	2016-04-06	2016-04-29	2016-07-02	1.81	2016-10-19	196	173	32.8	ALL
MRYGY16G0002474	MRYGY15B000M007	MRYGY15B000F028	G00	MRYGY16G0000171	SP	P14	Female	2016-04-06	2016-04-29	2016-07-02	1.81	2016-10-19	196	173	31.1	ALL
MRYGY16G0002898	MRYGY15B000M007	MRYGY15B000F028	G00	MRYGY16G0000171	SP	P14	Female	2016-04-06	2016-04-29	2016-07-02	1.81	2016-10-19	196	173	29	ALL
MRYGY16G0002987	MRYGY15B000M007	MRYGY15B000F028	G00	MRYGY16G0000171	SP	P14	Female	2016-04-06	2016-04-29	2016-07-02	1.81	2016-10-19	196	173	28.4	ALL
MRYGY16G0003204	MRYGY15B000M007	MRYGY15B000F028	G00	MRYGY16G0000171	SP	P14	Female	2016-04-06	2016-04-29	2016-07-02	1.81	2016-10-19	196	173	26.7	ALL
MRYGY16G0003321	MRYGY15B000M007	MRYGY15B000F028	G00	MRYGY16G0000171	SP	P14	Male	2016-04-06	2016-04-29	2016-07-02	1.81	2016-10-19	196	173	25.2	M2C
MRYGY16G0003360	MRYGY15B000M007	MRYGY15B000F028	G00	MRYGY16G0000171	SP	P14	Female	2016-04-06	2016-04-29	2016-07-02	1.81	2016-10-19	196	173	24.5	ALL
MRYGY16G0003378	MRYGY15B000M007	MRYGY15B000F028	G00	MRYGY16G0000171	SP	P14	Male	2016-04-06	2016-04-29	2016-07-02	1.81	2016-10-19	196	173	24.1	M2C
MRYGY16G0003431	MRYGY15B000M007	MRYGY15B000F028	G00	MRYGY16G0000171	SP	P14	Male	2016-04-06	2016-04-29	2016-07-02	1.81	2016-10-19	196	173	19.3	M2C
MRYGY16G000C331	MRYGY15B000M007	MRYGY15B000F028	G00	MRYGY16G0000171	SP	P14	Male	2016-04-06	2016-04-29	2016-07-02	1.81	2016-10-19	196	173	81.9	M2C
MRYGY16G000C495	MRYGY15B000M007	MRYGY15B000F028	G00	MRYGY16G0000171	SP	P14	Male	2016-04-06	2016-04-29	2016-07-02	1.81	2016-10-19	196	173	60.1	M2C
MRYGY16G000C517	MRYGY15B000M007	MRYGY15B000F028	G00	MRYGY16G0000171	SP	P14	Male	2016-04-06	2016-04-29	2016-07-02	1.81	2016-10-19	196	173	83.8	M2C
MRYGY16G000C698	MRYGY15B000M007	MRYGY15B000F028	G00	MRYGY16G0000171	SP	P14	Male	2016-04-06	2016-04-29	2016-07-02	1.81	2016-10-19	196	173	60.1	M2C
MRYGY16G000C744	MRYGY15B000M007	MRYGY15B000F028	G00	MRYGY16G0000171	SP	P14	Male	2016-04-06	2016-04-29	2016-07-02	1.81	2016-10-19	196	173	60.3	M2C
MRYGY16G000C843	MRYGY15B000M007	MRYGY15B000F028	G00	MRYGY16G0000171	SP	P14	Male	2016-04-06	2016-04-29	2016-07-02	1.81	2016-10-19	196	173	59.1	M2C
MRYGY16G000D782	MRYGY15B000M007	MRYGY15B000F028	G00	MRYGY16G0000171	SP	P14	Female	2016-04-06	2016-04-29	2016-07-02	1.81	2016-10-19	196	173	54.5	ALL
MRYGY16G000D822	MRYGY15B000M007	MRYGY15B000F028	G00	MRYGY16G0000171	SP	P14	Female	2016-04-06	2016-04-29	2016-07-02	1.81	2016-10-19	196	173	35.7	ALL
MRYGY16G000E090	MRYGY15B000M007	MRYGY15B000F028	G00	MRYGY16G0000171	SP	P14	Female	2016-04-06	2016-04-29	2016-07-02	1.81	2016-10-19	196	173	36.2	ALL
MRYGY16G000E096	MRYGY15B000M007	MRYGY15B000F028	G00	MRYGY16G0000171	SP	P14	Female	2016-04-06	2016-04-29	2016-07-02	1.81	2016-10-19	196	173	44.4	ALL
MRYGY16G000E156	MRYGY15B000M007	MRYGY15B000F028	G00	MRYGY16G0000171	SP	P14	Female	2016-04-06	2016-04-29	2016-07-02	1.81	2016-10-19	196	173	36.5	ALL
MRYGY16G000E307	MRYGY15B000M007	MRYGY15B000F028	G00	MRYGY16G0000171	SP	P14	Female	2016-04-06	2016-04-29	2016-07-02	1.81	2016-10-19	196	173	40.9	ALL
MRYGY16G000E344	MRYGY15B000M007	MRYGY15B000F028	G00	MRYGY16G0000171	SP	P14	Female	2016-04-06	2016-04-29	2016-07-02	1.81	2016-10-19	196	173	42.6	ALL
MRYGY16G000E442	MRYGY15B000M007	MRYGY15B000F028	G00	MRYGY16G0000171	SP	P14	Female	2016-04-06	2016-04-29	2016-07-02	1.81	2016-10-19	196	173	46.1	ALL
MRYGY16G000E506	MRYGY15B000M007	MRYGY15B000F028	G00	MRYGY16G0000171	SP	P14	Female	2016-04-06	2016-04-29	2016-07-02	1.81	2016-10-19	196	173	45.9	ALL
MRYGY16G000E570	MRYGY15B000M007	MRYGY15B000F028	G00	MRYGY16G0000171	SP	P14	Female	2016-04-06	2016-04-29	2016-07-02	1.81	2016-10-19	196	173	50.2	ALL
MRYGY16G000E585	MRYGY15B000M007	MRYGY15B000F028	G00	MRYGY16G0000171	SP	P14	Female	2016-04-06	2016-04-29	2016-07-02	1.81	2016-10-19	196	173	34.2	ALL
MRYGY16G000E644	MRYGY15B000M007	MRYGY15B000F028	G00	MRYGY16G0000171	SP	P14	Female	2016-04-06	2016-04-29	2016-07-02	1.81	2016-10-19	196	173	37.1	ALL
MRYGY16G000E647	MRYGY15B000M007	MRYGY15B000F028	G00	MRYGY16G0000171	SP	P14	Female	2016-04-06	2016-04-29	2016-07-02	1.81	2016-10-19	196	173	39.1	ALL
MRYGY16G000E682	MRYGY15B000M007	MRYGY15B000F028	G00	MRYGY16G0000171	SP	P14	Female	2016-04-06	2016-04-29	2016-07-02	1.81	2016-10-19	196	173	38.9	ALL
MRYGY16G000F023	MRYGY15B000M007	MRYGY15B000F028	G00	MRYGY16G0000171	SP	P14	Male	2016-04-06	2016-04-29	2016-07-02	1.81	2016-10-19	196	173	66.5	M2C
MRYGY16G000F043	MRYGY15B000M007	MRYGY15B000F028	G00	MRYGY16G0000171	SP	P14	Male	2016-04-06	2016-04-29	2016-07-02	1.81	2016-10-19	196	173	75	M2C
MRYGY16G000F050	MRYGY15B000M007	MRYGY15B000F028	G00	MRYGY16G0000171	SP	P14	Male	2016-04-06	2016-04-29	2016-07-02	1.81	2016-10-19	196	173	63.5	M2C
MRYGY16G000F290	MRYGY15B000M007	MRYGY15B000F028	G00	MRYGY16G0000171	SP	P14	Male	2016-04-06	2016-04-29	2016-07-02	1.81	2016-10-19	196	173	65.5	M2C
MRYGY16G000F556	MRYGY15B000M007	MRYGY15B000F028	G00	MRYGY16G0000171	SP	P14	Female	2016-04-06	2016-04-29	2016-07-02	1.81	2016-10-19	196	173	33.1	ALL
MRYGY16G0000474	MRYGY15B000M007	MRYGY15B000F031	G00	MRYGY16G0000173	SP	P11	Male	2016-04-25	2016-05-18	2016-07-05	1.2	2016-10-16	174	151	53.9	M2C
MRYGY16G0000498	MRYGY15B000M007	MRYGY15B000F031	G00	MRYGY16G0000173	SP	P11	Male	2016-04-25	2016-05-18	2016-07-05	1.2	2016-10-16	174	151	53.7	M2C
MRYGY16G0000656	MRYGY15B000M007	MRYGY15B000F031	G00	MRYGY16G0000173	SP	P11	Male	2016-04-25	2016-05-18	2016-07-05	1.2	2016-10-16	174	151	52.44	M2C
MRYGY16G0000667	MRYGY15B000M007	MRYGY15B000F031	G00	MRYGY16G0000173	SP	P11	Male	2016-04-25	2016-05-18	2016-07-05	1.2	2016-10-16	174	151	52.4	M2C
MRYGY16G0000686	MRYGY15B000M007	MRYGY15B000F031	G00	MRYGY16G0000173	SP	P11	Male	2016-04-25	2016-05-18	2016-07-05	1.2	2016-10-16	174	151	52.14	M2C
MRYGY16G0000769	MRYGY15B000M007	MRYGY15B000F031	G00	MRYGY16G0000173	SP	P11	Male	2016-04-25	2016-05-18	2016-07-05	1.2	2016-10-16	174	151	51.4	M2C
MRYGY16G0000778	MRYGY15B000M007	MRYGY15B000F031	G00	MRYGY16G0000173	SP	P11	Male	2016-04-25	2016-05-18	2016-07-05	1.2	2016-10-16	174	151	51.3	M2C
MRYGY16G0000809	MRYGY15B000M007	MRYGY15B000F031	G00	MRYGY16G0000173	SP	P11	Male	2016-04-25	2016-05-18	2016-07-05	1.2	2016-10-16	174	151	51	M2C
MRYGY16G0000944	MRYGY15B000M007	MRYGY15B000F031	G00	MRYGY16G0000173	SP	P11	Male	2016-04-25	2016-05-18	2016-07-05	1.2	2016-10-16	174	151	49.6	M2C
MRYGY16G0000972	MRYGY15B000M007	MRYGY15B000F031	G00	MRYGY16G0000173	SP	P11	Male	2016-04-25	2016-05-18	2016-07-05	1.2	2016-10-16	174	151	49.19	M2C
MRYGY16G0000996	MRYGY15B000M007	MRYGY15B000F031	G00	MRYGY16G0000173	SP	P11	Male	2016-04-25	2016-05-18	2016-07-05	1.2	2016-10-16	174	151	48.9	M2C
MRYGY16G0001005	MRYGY15B000M007	MRYGY15B000F031	G00	MRYGY16G0000173	SP	P11	Male	2016-04-25	2016-05-18	2016-07-05	1.2	2016-10-16	174	151	48.8	M2C
MRYGY16G0001185	MRYGY15B000M007	MRYGY15B000F031	G00	MRYGY16G0000173	SP	P11	Male	2016-04-25	2016-05-18	2016-07-05	1.2	2016-10-16	174	151	46.5	M2C
MRYGY16G0001205	MRYGY15B000M007	MRYGY15B000F031	G00	MRYGY16G0000173	SP	P11	Male	2016-04-25	2016-05-18	2016-07-05	1.2	2016-10-16	174	151	46.14	M2C
MRYGY16G0001213	MRYGY15B000M007	MRYGY15B000F031	G00	MRYGY16G0000173	SP	P11	Male	2016-04-25	2016-05-18	2016-07-05	1.2	2016-10-16	174	151	46	M1C
MRYGY16G0001337	MRYGY15B000M007	MRYGY15B000F031	G00	MRYGY16G0000173	SP	P11	Male	2016-04-25	2016-05-18	2016-07-05	1.2	2016-10-16	174	151	44.13	M2C
MRYGY16G0001354	MRYGY15B000M007	MRYGY15B000F031	G00	MRYGY16G0000173	SP	P11	Male	2016-04-25	2016-05-18	2016-07-05	1.2	2016-10-16	174	151	43.97	M2C
MRYGY16G0001666	MRYGY15B000M007	MRYGY15B000F031	G00	MRYGY16G0000173	SP	P11	Male	2016-04-25	2016-05-18	2016-07-05	1.2	2016-10-16	174	151	38.2	M2C
MRYGY16G0001675	MRYGY15B000M007	MRYGY15B000F031	G00	MRYGY16G0000173	SP	P11	Male	2016-04-25	2016-05-18	2016-07-05	1.2	2016-10-16	174	151	38	M1C
MRYGY16G0001703	MRYGY15B000M007	MRYGY15B000F031	G00	MRYGY16G0000173	SP	P11	Male	2016-04-25	2016-05-18	2016-07-05	1.2	2016-10-16	174	151	37.6	M2C
MRYGY16G0002617	MRYGY15B000M007	MRYGY15B000F031	G00	MRYGY16G0000173	SP	P11	Female	2016-04-25	2016-05-18	2016-07-05	1.2	2016-10-16	174	151	30.4	ALL
MRYGY16G0002996	MRYGY15B000M007	MRYGY15B000F031	G00	MRYGY16G0000173	SP	P11	Female	2016-04-25	2016-05-18	2016-07-05	1.2	2016-10-16	174	151	28.4	ALL
MRYGY16G0003040	MRYGY15B000M007	MRYGY15B000F031	G00	MRYGY16G0000173	SP	P11	Female	2016-04-25	2016-05-18	2016-07-05	1.2	2016-10-16	174	151	28.03	ALL
MRYGY16G000A033	MRYGY15B000M007	MRYGY15B000F031	G00	MRYGY16G0000173	SP	P11	Male	2016-04-25	2016-05-18	2016-07-05	1.2	2016-10-16	174	151	72.5	M2C
MRYGY16G000A040	MRYGY15B000M007	MRYGY15B000F031	G00	MRYGY16G0000173	SP	P11	Male	2016-04-25	2016-05-18	2016-07-05	1.2	2016-10-16	174	151	55.46	M2C
MRYGY16G000A070	MRYGY15B000M007	MRYGY15B000F031	G00	MRYGY16G0000173	SP	P11	Male	2016-04-25	2016-05-18	2016-07-05	1.2	2016-10-16	174	151	65.44	M2C
MRYGY16G000A073	MRYGY15B000M007	MRYGY15B000F031	G00	MRYGY16G0000173	SP	P11	Male	2016-04-25	2016-05-18	2016-07-05	1.2	2016-10-16	174	151	58.52	M2C
MRYGY16G000A130	MRYGY15B000M007	MRYGY15B000F031	G00	MRYGY16G0000173	SP	P11	Male	2016-04-25	2016-05-18	2016-07-05	1.2	2016-10-16	174	151	72.68	M2C
MRYGY16G000A165	MRYGY15B000M007	MRYGY15B000F031	G00	MRYGY16G0000173	SP	P11	Male	2016-04-25	2016-05-18	2016-07-05	1.2	2016-10-16	174	151	55.52	M2C
MRYGY16G000A205	MRYGY15B000M007	MRYGY15B000F031	G00	MRYGY16G0000173	SP	P11	Male	2016-04-25	2016-05-18	2016-07-05	1.2	2016-10-16	174	151	67.09	M2C
MRYGY16G000A348	MRYGY15B000M007	MRYGY15B000F031	G00	MRYGY16G0000173	SP	P11	Male	2016-04-25	2016-05-18	2016-07-05	1.2	2016-10-16	174	151	59.07	M2C
MRYGY16G000A473	MRYGY15B000M007	MRYGY15B000F031	G00	MRYGY16G0000173	SP	P11	Male	2016-04-25	2016-05-18	2016-07-05	1.2	2016-10-16	174	151	67.2	M2C
MRYGY16G000A509	MRYGY15B000M007	MRYGY15B000F031	G00	MRYGY16G0000173	SP	P11	Male	2016-04-25	2016-05-18	2016-07-05	1.2	2016-10-16	174	151	62.4	M2C
MRYGY16G000A554	MRYGY15B000M007	MRYGY15B000F031	G00	MRYGY16G0000173	SP	P11	Male	2016-04-25	2016-05-18	2016-07-05	1.2	2016-10-16	174	151	63.9	M2C
MRYGY16G000A579	MRYGY15B000M007	MRYGY15B000F031	G00	MRYGY16G0000173	SP	P11	Male	2016-04-25	2016-05-18	2016-07-05	1.2	2016-10-16	174	151	57.8	M2C
MRYGY16G000A672	MRYGY15B000M007	MRYGY15B000F031	G00	MRYGY16G0000173	SP	P11	Male	2016-04-25	2016-05-18	2016-07-05	1.2	2016-10-16	174	151	56.5	M2C
MRYGY16G000A690	MRYGY15B000M007	MRYGY15B000F031	G00	MRYGY16G0000173	SP	P11	Male	2016-04-25	2016-05-18	2016-07-05	1.2	2016-10-16	174	151	56.5	M2C
MRYGY16G000A695	MRYGY15B000M007	MRYGY15B000F031	G00	MRYGY16G0000173	SP	P11	Male	2016-04-25	2016-05-18	2016-07-05	1.2	2016-10-16	174	151	59.4	M2C
MRYGY16G000A856	MRYGY15B000M007	MRYGY15B000F031	G00	MRYGY16G0000173	SP	P11	Male	2016-04-25	2016-05-18	2016-07-05	1.2	2016-10-16	174	151	56.3	M2C
MRYGY16G000B084	MRYGY15B000M007	MRYGY15B000F031	G00	MRYGY16G0000173	SP	P11	Female	2016-04-25	2016-05-18	2016-07-05	1.2	2016-10-16	174	151	36.74	ALL
MRYGY16G000B131	MRYGY15B000M007	MRYGY15B000F031	G00	MRYGY16G0000173	SP	P11	Female	2016-04-25	2016-05-18	2016-07-05	1.2	2016-10-16	174	151	41.8	ALL
MRYGY16G000B175	MRYGY15B000M007	MRYGY15B000F031	G00	MRYGY16G0000173	SP	P11	Female	2016-04-25	2016-05-18	2016-07-05	1.2	2016-10-16	174	151	42.23	ALL
MRYGY16G000B190	MRYGY15B000M007	MRYGY15B000F031	G00	MRYGY16G0000173	SP	P11	Female	2016-04-25	2016-05-18	2016-07-05	1.2	2016-10-16	174	151	38.53	ALL
MRYGY16G000B475	MRYGY15B000M007	MRYGY15B000F031	G00	MRYGY16G0000173	SP	P11	Female	2016-04-25	2016-05-18	2016-07-05	1.2	2016-10-16	174	151	35	ALL
MRYGY16G000B745	MRYGY15B000M007	MRYGY15B000F031	G00	MRYGY16G0000173	SP	P11	Female	2016-04-25	2016-05-18	2016-07-05	1.2	2016-10-16	174	151	34.1	ALL
MRYGY16G000C036	MRYGY15B000M007	MRYGY15B000F031	G00	MRYGY16G0000173	SP	P11	Male	2016-04-25	2016-05-18	2016-07-05	1.2	2016-10-16	174	151	55.6	M2C
MRYGY16G000C050	MRYGY15B000M007	MRYGY15B000F031	G00	MRYGY16G0000173	SP	P11	Male	2016-04-25	2016-05-18	2016-07-05	1.2	2016-10-16	174	151	56.2	M2C
MRYGY16G000C094	MRYGY15B000M007	MRYGY15B000F031	G00	MRYGY16G0000173	SP	P11	Male	2016-04-25	2016-05-18	2016-07-05	1.2	2016-10-16	174	151	68.9	M2C
MRYGY16G000C226	MRYGY15B000M007	MRYGY15B000F031	G00	MRYGY16G0000173	SP	P11	Male	2016-04-25	2016-05-18	2016-07-05	1.2	2016-10-16	174	151	64.8	M2C
MRYGY16G000D000	MRYGY15B000M007	MRYGY15B000F031	G00	MRYGY16G0000173	SP	P11	Female	2016-04-25	2016-05-18	2016-07-05	1.2	2016-10-16	174	151	48	ALL
MRYGY16G000D140	MRYGY15B000M007	MRYGY15B000F031	G00	MRYGY16G0000173	SP	P11	Female	2016-04-25	2016-05-18	2016-07-05	1.2	2016-10-16	174	151	42.8	ALL
MRYGY16G000D308	MRYGY15B000M007	MRYGY15B000F031	G00	MRYGY16G0000173	SP	P11	Female	2016-04-25	2016-05-18	2016-07-05	1.2	2016-10-16	174	151	34.3	ALL
MRYGY16G000D319	MRYGY15B000M007	MRYGY15B000F031	G00	MRYGY16G0000173	SP	P11	Female	2016-04-25	2016-05-18	2016-07-05	1.2	2016-10-16	174	151	36.7	ALL
MRYGY16G000D384	MRYGY15B000M007	MRYGY15B000F031	G00	MRYGY16G0000173	SP	P11	Female	2016-04-25	2016-05-18	2016-07-05	1.2	2016-10-16	174	151	40.9	ALL
MRYGY16G000D564	MRYGY15B000M007	MRYGY15B000F031	G00	MRYGY16G0000173	SP	P11	Female	2016-04-25	2016-05-18	2016-07-05	1.2	2016-10-16	174	151	43.6	ALL
MRYGY16G000D736	MRYGY15B000M007	MRYGY15B000F031	G00	MRYGY16G0000173	SP	P11	Female	2016-04-25	2016-05-18	2016-07-05	1.2	2016-10-16	174	151	39	ALL
MRYGY16G0000099	MRYGY15B000M007	MRYGY15B000F031	G00	MRYGY16G0000173	SP	P14	Male	2016-04-25	2016-05-18	2016-07-05	1.11	2016-10-19	177	154	62.8	M0C
MRYGY16G0000178	MRYGY15B000M007	MRYGY15B000F031	G00	MRYGY16G0000173	SP	P14	Male	2016-04-25	2016-05-18	2016-07-05	1.11	2016-10-19	177	154	57.6	M2C
MRYGY16G0000253	MRYGY15B000M007	MRYGY15B000F031	G00	MRYGY16G0000173	SP	P14	Male	2016-04-25	2016-05-18	2016-07-05	1.11	2016-10-19	177	154	56.6	M2C
MRYGY16G0000301	MRYGY15B000M007	MRYGY15B000F031	G00	MRYGY16G0000173	SP	P14	Male	2016-04-25	2016-05-18	2016-07-05	1.11	2016-10-19	177	154	55.9	M2C
MRYGY16G0000386	MRYGY15B000M007	MRYGY15B000F031	G00	MRYGY16G0000173	SP	P14	Male	2016-04-25	2016-05-18	2016-07-05	1.11	2016-10-19	177	154	54.7	M2C
MRYGY16G0000430	MRYGY15B000M007	MRYGY15B000F031	G00	MRYGY16G0000173	SP	P14	Male	2016-04-25	2016-05-18	2016-07-05	1.11	2016-10-19	177	154	54.4	M2C
MRYGY16G0000539	MRYGY15B000M007	MRYGY15B000F031	G00	MRYGY16G0000173	SP	P14	Male	2016-04-25	2016-05-18	2016-07-05	1.11	2016-10-19	177	154	53.3	M2C
MRYGY16G0000542	MRYGY15B000M007	MRYGY15B000F031	G00	MRYGY16G0000173	SP	P14	Male	2016-04-25	2016-05-18	2016-07-05	1.11	2016-10-19	177	154	53.3	M2C
MRYGY16G0000681	MRYGY15B000M007	MRYGY15B000F031	G00	MRYGY16G0000173	SP	P14	Male	2016-04-25	2016-05-18	2016-07-05	1.11	2016-10-19	177	154	52.2	M2C
MRYGY16G0000742	MRYGY15B000M007	MRYGY15B000F031	G00	MRYGY16G0000173	SP	P14	Male	2016-04-25	2016-05-18	2016-07-05	1.11	2016-10-19	177	154	51.6	M2C
MRYGY16G0000788	MRYGY15B000M007	MRYGY15B000F031	G00	MRYGY16G0000173	SP	P14	Male	2016-04-25	2016-05-18	2016-07-05	1.11	2016-10-19	177	154	51.2	M2C
MRYGY16G0000800	MRYGY15B000M007	MRYGY15B000F031	G00	MRYGY16G0000173	SP	P14	Male	2016-04-25	2016-05-18	2016-07-05	1.11	2016-10-19	177	154	51.1	M2C
MRYGY16G0000817	MRYGY15B000M007	MRYGY15B000F031	G00	MRYGY16G0000173	SP	P14	Male	2016-04-25	2016-05-18	2016-07-05	1.11	2016-10-19	177	154	50.9	M2C
MRYGY16G0000889	MRYGY15B000M007	MRYGY15B000F031	G00	MRYGY16G0000173	SP	P14	Male	2016-04-25	2016-05-18	2016-07-05	1.11	2016-10-19	177	154	50.1	M1C
MRYGY16G0000890	MRYGY15B000M007	MRYGY15B000F031	G00	MRYGY16G0000173	SP	P14	Male	2016-04-25	2016-05-18	2016-07-05	1.11	2016-10-19	177	154	50.1	M1C
MRYGY16G0000899	MRYGY15B000M007	MRYGY15B000F031	G00	MRYGY16G0000173	SP	P14	Male	2016-04-25	2016-05-18	2016-07-05	1.11	2016-10-19	177	154	50.1	M2C
MRYGY16G0001117	MRYGY15B000M007	MRYGY15B000F031	G00	MRYGY16G0000173	SP	P14	Male	2016-04-25	2016-05-18	2016-07-05	1.11	2016-10-19	177	154	47.4	M2C
MRYGY16G0001126	MRYGY15B000M007	MRYGY15B000F031	G00	MRYGY16G0000173	SP	P14	Male	2016-04-25	2016-05-18	2016-07-05	1.11	2016-10-19	177	154	47.3	M2C
MRYGY16G0001151	MRYGY15B000M007	MRYGY15B000F031	G00	MRYGY16G0000173	SP	P14	Male	2016-04-25	2016-05-18	2016-07-05	1.11	2016-10-19	177	154	46.9	M2C
MRYGY16G0001165	MRYGY15B000M007	MRYGY15B000F031	G00	MRYGY16G0000173	SP	P14	Male	2016-04-25	2016-05-18	2016-07-05	1.11	2016-10-19	177	154	46.7	M2C
MRYGY16G0001233	MRYGY15B000M007	MRYGY15B000F031	G00	MRYGY16G0000173	SP	P14	Male	2016-04-25	2016-05-18	2016-07-05	1.11	2016-10-19	177	154	45.7	M2C
MRYGY16G0001260	MRYGY15B000M007	MRYGY15B000F031	G00	MRYGY16G0000173	SP	P14	Female	2016-04-25	2016-05-18	2016-07-05	1.11	2016-10-19	177	154	45.1	ALL
MRYGY16G0001262	MRYGY15B000M007	MRYGY15B000F031	G00	MRYGY16G0000173	SP	P14	Male	2016-04-25	2016-05-18	2016-07-05	1.11	2016-10-19	177	154	45.1	M2C
MRYGY16G0001349	MRYGY15B000M007	MRYGY15B000F031	G00	MRYGY16G0000173	SP	P14	Male	2016-04-25	2016-05-18	2016-07-05	1.11	2016-10-19	177	154	44	M2C
MRYGY16G0001374	MRYGY15B000M007	MRYGY15B000F031	G00	MRYGY16G0000173	SP	P14	Male	2016-04-25	2016-05-18	2016-07-05	1.11	2016-10-19	177	154	43.6	M2C
MRYGY16G0001515	MRYGY15B000M007	MRYGY15B000F031	G00	MRYGY16G0000173	SP	P14	Male	2016-04-25	2016-05-18	2016-07-05	1.11	2016-10-19	177	154	41.3	M2C
MRYGY16G0001556	MRYGY15B000M007	MRYGY15B000F031	G00	MRYGY16G0000173	SP	P14	Male	2016-04-25	2016-05-18	2016-07-05	1.11	2016-10-19	177	154	40.3	M1C
MRYGY16G0001640	MRYGY15B000M007	MRYGY15B000F031	G00	MRYGY16G0000173	SP	P14	Male	2016-04-25	2016-05-18	2016-07-05	1.11	2016-10-19	177	154	38.8	M2C
MRYGY16G0001763	MRYGY15B000M007	MRYGY15B000F031	G00	MRYGY16G0000173	SP	P14	Male	2016-04-25	2016-05-18	2016-07-05	1.11	2016-10-19	177	154	36.6	M2C
MRYGY16G0001793	MRYGY15B000M007	MRYGY15B000F031	G00	MRYGY16G0000173	SP	P14	Male	2016-04-25	2016-05-18	2016-07-05	1.11	2016-10-19	177	154	36	M2C
MRYGY16G0001996	MRYGY15B000M007	MRYGY15B000F031	G00	MRYGY16G0000173	SP	P14	Female	2016-04-25	2016-05-18	2016-07-05	1.11	2016-10-19	177	154	32.9	ALL
MRYGY16G0002245	MRYGY15B000M007	MRYGY15B000F031	G00	MRYGY16G0000173	SP	P14	Female	2016-04-25	2016-05-18	2016-07-05	1.11	2016-10-19	177	154	32	ALL
MRYGY16G0002295	MRYGY15B000M007	MRYGY15B000F031	G00	MRYGY16G0000173	SP	P14	Female	2016-04-25	2016-05-18	2016-07-05	1.11	2016-10-19	177	154	31.8	ALL
MRYGY16G0003388	MRYGY15B000M007	MRYGY15B000F031	G00	MRYGY16G0000173	SP	P14	Female	2016-04-25	2016-05-18	2016-07-05	1.11	2016-10-19	177	154	23.7	ALL
MRYGY16G0003483	MRYGY15B000M007	MRYGY15B000F031	G00	MRYGY16G0000173	SP	P14	Male	2016-04-25	2016-05-18	2016-07-05	1.11	2016-10-19	177	154	12	M0C
MRYGY16G000C245	MRYGY15B000M007	MRYGY15B000F031	G00	MRYGY16G0000173	SP	P14	Male	2016-04-25	2016-05-18	2016-07-05	1.11	2016-10-19	177	154	59.3	M2C
MRYGY16G000C430	MRYGY15B000M007	MRYGY15B000F031	G00	MRYGY16G0000173	SP	P14	Male	2016-04-25	2016-05-18	2016-07-05	1.11	2016-10-19	177	154	58.1	M2C
MRYGY16G000C572	MRYGY15B000M007	MRYGY15B000F031	G00	MRYGY16G0000173	SP	P14	Male	2016-04-25	2016-05-18	2016-07-05	1.11	2016-10-19	177	154	69.9	M2C
MRYGY16G000C615	MRYGY15B000M007	MRYGY15B000F031	G00	MRYGY16G0000173	SP	P14	Male	2016-04-25	2016-05-18	2016-07-05	1.11	2016-10-19	177	154	58.3	M2C
MRYGY16G000C645	MRYGY15B000M007	MRYGY15B000F031	G00	MRYGY16G0000173	SP	P14	Male	2016-04-25	2016-05-18	2016-07-05	1.11	2016-10-19	177	154	61.2	M2C
MRYGY16G000C650	MRYGY15B000M007	MRYGY15B000F031	G00	MRYGY16G0000173	SP	P14	Male	2016-04-25	2016-05-18	2016-07-05	1.11	2016-10-19	177	154	63.5	M2C
MRYGY16G000C756	MRYGY15B000M007	MRYGY15B000F031	G00	MRYGY16G0000173	SP	P14	Male	2016-04-25	2016-05-18	2016-07-05	1.11	2016-10-19	177	154	58.6	M2C
MRYGY16G000C825	MRYGY15B000M007	MRYGY15B000F031	G00	MRYGY16G0000173	SP	P14	Male	2016-04-25	2016-05-18	2016-07-05	1.11	2016-10-19	177	154	60.5	M2C
MRYGY16G000D778	MRYGY15B000M007	MRYGY15B000F031	G00	MRYGY16G0000173	SP	P14	Female	2016-04-25	2016-05-18	2016-07-05	1.11	2016-10-19	177	154	35.8	ALL
MRYGY16G000D788	MRYGY15B000M007	MRYGY15B000F031	G00	MRYGY16G0000173	SP	P14	Female	2016-04-25	2016-05-18	2016-07-05	1.11	2016-10-19	177	154	34.1	ALL
MRYGY16G000E143	MRYGY15B000M007	MRYGY15B000F031	G00	MRYGY16G0000173	SP	P14	Female	2016-04-25	2016-05-18	2016-07-05	1.11	2016-10-19	177	154	49.9	ALL
MRYGY16G000F106	MRYGY15B000M007	MRYGY15B000F031	G00	MRYGY16G0000173	SP	P14	Male	2016-04-25	2016-05-18	2016-07-05	1.11	2016-10-19	177	154	66.6	M2C
MRYGY16G000F134	MRYGY15B000M007	MRYGY15B000F031	G00	MRYGY16G0000173	SP	P14	Male	2016-04-25	2016-05-18	2016-07-05	1.11	2016-10-19	177	154	64.1	M2C
MRYGY16G000F145	MRYGY15B000M007	MRYGY15B000F031	G00	MRYGY16G0000173	SP	P14	Male	2016-04-25	2016-05-18	2016-07-05	1.11	2016-10-19	177	154	59.8	M2C
MRYGY16G000F198	MRYGY15B000M007	MRYGY15B000F031	G00	MRYGY16G0000173	SP	P14	Male	2016-04-25	2016-05-18	2016-07-05	1.11	2016-10-19	177	154	65.7	M2C
MRYGY16G000F222	MRYGY15B000M007	MRYGY15B000F031	G00	MRYGY16G0000173	SP	P14	Male	2016-04-25	2016-05-18	2016-07-05	1.11	2016-10-19	177	154	61.9	M2C
MRYGY16G000F237	MRYGY15B000M007	MRYGY15B000F031	G00	MRYGY16G0000173	SP	P14	Male	2016-04-25	2016-05-18	2016-07-05	1.11	2016-10-19	177	154	61.3	M2C
MRYGY16G000F262	MRYGY15B000M007	MRYGY15B000F031	G00	MRYGY16G0000173	SP	P14	Male	2016-04-25	2016-05-18	2016-07-05	1.11	2016-10-19	177	154	62.7	M2C
MRYGY16G000F280	MRYGY15B000M007	MRYGY15B000F031	G00	MRYGY16G0000173	SP	P14	Male	2016-04-25	2016-05-18	2016-07-05	1.11	2016-10-19	177	154	61.9	M2C
MRYGY16G000F301	MRYGY15B000M007	MRYGY15B000F031	G00	MRYGY16G0000173	SP	P14	Male	2016-04-25	2016-05-18	2016-07-05	1.11	2016-10-19	177	154	74.9	M2C
MRYGY16G000F331	MRYGY15B000M007	MRYGY15B000F031	G00	MRYGY16G0000173	SP	P14	Male	2016-04-25	2016-05-18	2016-07-05	1.11	2016-10-19	177	154	68.3	M2C
MRYGY16G000F381	MRYGY15B000M007	MRYGY15B000F031	G00	MRYGY16G0000173	SP	P14	Female	2016-04-25	2016-05-18	2016-07-05	1.11	2016-10-19	177	154	51.2	ALL
MRYGY16G000F429	MRYGY15B000M007	MRYGY15B000F031	G00	MRYGY16G0000173	SP	P14	Female	2016-04-25	2016-05-18	2016-07-05	1.11	2016-10-19	177	154	43.8	ALL
MRYGY16G000F473	MRYGY15B000M007	MRYGY15B000F031	G00	MRYGY16G0000173	SP	P14	Female	2016-04-25	2016-05-18	2016-07-05	1.11	2016-10-19	177	154	33.6	ALL
MRYGY16G000F583	MRYGY15B000M007	MRYGY15B000F031	G00	MRYGY16G0000173	SP	P14	Female	2016-04-25	2016-05-18	2016-07-05	1.11	2016-10-19	177	154	46	ALL
MRYGY16G000F586	MRYGY15B000M007	MRYGY15B000F031	G00	MRYGY16G0000173	SP	P14	Female	2016-04-25	2016-05-18	2016-07-05	1.11	2016-10-19	177	154	39.8	ALL
MRYGY16G000F631	MRYGY15B000M007	MRYGY15B000F031	G00	MRYGY16G0000173	SP	P14	Female	2016-04-25	2016-05-18	2016-07-05	1.11	2016-10-19	177	154	47.3	ALL
MRYGY16G000F669	MRYGY15B000M007	MRYGY15B000F031	G00	MRYGY16G0000173	SP	P14	Female	2016-04-25	2016-05-18	2016-07-05	1.11	2016-10-19	177	154	44.5	ALL
MRYGY16G0000072	MRYGY15B000M008	MRYGY15B000F076	G00	MRYGY16G0000181	SP	P11	Male	2016-04-11	2016-05-06	2016-07-03	1.59	2016-10-16	188	163	65.9	M2C
MRYGY16G0000364	MRYGY15B000M008	MRYGY15B000F076	G00	MRYGY16G0000181	SP	P11	Male	2016-04-11	2016-05-06	2016-07-03	1.59	2016-10-16	188	163	54.9	M2C
MRYGY16G0000438	MRYGY15B000M008	MRYGY15B000F076	G00	MRYGY16G0000181	SP	P11	Male	2016-04-11	2016-05-06	2016-07-03	1.59	2016-10-16	188	163	54.2	M2C
MRYGY16G0000502	MRYGY15B000M008	MRYGY15B000F076	G00	MRYGY16G0000181	SP	P11	Male	2016-04-11	2016-05-06	2016-07-03	1.59	2016-10-16	188	163	53.7	M2C
MRYGY16G0000509	MRYGY15B000M008	MRYGY15B000F076	G00	MRYGY16G0000181	SP	P11	Male	2016-04-11	2016-05-06	2016-07-03	1.59	2016-10-16	188	163	53.6	M2C
MRYGY16G0000547	MRYGY15B000M008	MRYGY15B000F076	G00	MRYGY16G0000181	SP	P11	Male	2016-04-11	2016-05-06	2016-07-03	1.59	2016-10-16	188	163	53.3	M2C
MRYGY16G0000669	MRYGY15B000M008	MRYGY15B000F076	G00	MRYGY16G0000181	SP	P11	Male	2016-04-11	2016-05-06	2016-07-03	1.59	2016-10-16	188	163	52.31	M2C
MRYGY16G0000732	MRYGY15B000M008	MRYGY15B000F076	G00	MRYGY16G0000181	SP	P11	Male	2016-04-11	2016-05-06	2016-07-03	1.59	2016-10-16	188	163	51.7	M1C
MRYGY16G0000780	MRYGY15B000M008	MRYGY15B000F076	G00	MRYGY16G0000181	SP	P11	Male	2016-04-11	2016-05-06	2016-07-03	1.59	2016-10-16	188	163	51.24	M2C
MRYGY16G0000815	MRYGY15B000M008	MRYGY15B000F076	G00	MRYGY16G0000181	SP	P11	Male	2016-04-11	2016-05-06	2016-07-03	1.59	2016-10-16	188	163	50.94	M2C
MRYGY16G0000879	MRYGY15B000M008	MRYGY15B000F076	G00	MRYGY16G0000181	SP	P11	Male	2016-04-11	2016-05-06	2016-07-03	1.59	2016-10-16	188	163	50.2	M2C
MRYGY16G0000915	MRYGY15B000M008	MRYGY15B000F076	G00	MRYGY16G0000181	SP	P11	Male	2016-04-11	2016-05-06	2016-07-03	1.59	2016-10-16	188	163	50	M2C
MRYGY16G0000954	MRYGY15B000M008	MRYGY15B000F076	G00	MRYGY16G0000181	SP	P11	Male	2016-04-11	2016-05-06	2016-07-03	1.59	2016-10-16	188	163	49.4	M1C
MRYGY16G0001091	MRYGY15B000M008	MRYGY15B000F076	G00	MRYGY16G0000181	SP	P11	Male	2016-04-11	2016-05-06	2016-07-03	1.59	2016-10-16	188	163	47.7	M2C
MRYGY16G0001183	MRYGY15B000M008	MRYGY15B000F076	G00	MRYGY16G0000181	SP	P11	Male	2016-04-11	2016-05-06	2016-07-03	1.59	2016-10-16	188	163	46.5	M2C
MRYGY16G0001358	MRYGY15B000M008	MRYGY15B000F076	G00	MRYGY16G0000181	SP	P11	Female	2016-04-11	2016-05-06	2016-07-03	1.59	2016-10-16	188	163	43.89	ALL
MRYGY16G0001391	MRYGY15B000M008	MRYGY15B000F076	G00	MRYGY16G0000181	SP	P11	Male	2016-04-11	2016-05-06	2016-07-03	1.59	2016-10-16	188	163	43.4	M2C
MRYGY16G0001685	MRYGY15B000M008	MRYGY15B000F076	G00	MRYGY16G0000181	SP	P11	Male	2016-04-11	2016-05-06	2016-07-03	1.59	2016-10-16	188	163	37.8	M2C
MRYGY16G0001896	MRYGY15B000M008	MRYGY15B000F076	G00	MRYGY16G0000181	SP	P11	Female	2016-04-11	2016-05-06	2016-07-03	1.59	2016-10-16	188	163	34.2	ALL
MRYGY16G0002149	MRYGY15B000M008	MRYGY15B000F076	G00	MRYGY16G0000181	SP	P11	Female	2016-04-11	2016-05-06	2016-07-03	1.59	2016-10-16	188	163	32.4	ALL
MRYGY16G0002429	MRYGY15B000M008	MRYGY15B000F076	G00	MRYGY16G0000181	SP	P11	Male	2016-04-11	2016-05-06	2016-07-03	1.59	2016-10-16	188	163	31.3	M2C
MRYGY16G0002724	MRYGY15B000M008	MRYGY15B000F076	G00	MRYGY16G0000181	SP	P11	Female	2016-04-11	2016-05-06	2016-07-03	1.59	2016-10-16	188	163	30	ALL
MRYGY16G0002786	MRYGY15B000M008	MRYGY15B000F076	G00	MRYGY16G0000181	SP	P11	Female	2016-04-11	2016-05-06	2016-07-03	1.59	2016-10-16	188	163	29.7	ALL
MRYGY16G0003078	MRYGY15B000M008	MRYGY15B000F076	G00	MRYGY16G0000181	SP	P11	Female	2016-04-11	2016-05-06	2016-07-03	1.59	2016-10-16	188	163	27.71	ALL
MRYGY16G0003089	MRYGY15B000M008	MRYGY15B000F076	G00	MRYGY16G0000181	SP	P11	Female	2016-04-11	2016-05-06	2016-07-03	1.59	2016-10-16	188	163	27.7	ALL
MRYGY16G0003171	MRYGY15B000M008	MRYGY15B000F076	G00	MRYGY16G0000181	SP	P11	Female	2016-04-11	2016-05-06	2016-07-03	1.59	2016-10-16	188	163	27.1	ALL
MRYGY16G0003225	MRYGY15B000M008	MRYGY15B000F076	G00	MRYGY16G0000181	SP	P11	Female	2016-04-11	2016-05-06	2016-07-03	1.59	2016-10-16	188	163	26.51	ALL
MRYGY16G0003432	MRYGY15B000M008	MRYGY15B000F076	G00	MRYGY16G0000181	SP	P11	Female	2016-04-11	2016-05-06	2016-07-03	1.59	2016-10-16	188	163	19.21	ALL
MRYGY16G000A074	MRYGY15B000M008	MRYGY15B000F076	G00	MRYGY16G0000181	SP	P11	Male	2016-04-11	2016-05-06	2016-07-03	1.59	2016-10-16	188	163	57.97	M2C
MRYGY16G000A170	MRYGY15B000M008	MRYGY15B000F076	G00	MRYGY16G0000181	SP	P11	Male	2016-04-11	2016-05-06	2016-07-03	1.59	2016-10-16	188	163	76.38	M2C
MRYGY16G000A220	MRYGY15B000M008	MRYGY15B000F076	G00	MRYGY16G0000181	SP	P11	Male	2016-04-11	2016-05-06	2016-07-03	1.59	2016-10-16	188	163	58.56	M2C
MRYGY16G000A304	MRYGY15B000M008	MRYGY15B000F076	G00	MRYGY16G0000181	SP	P11	Male	2016-04-11	2016-05-06	2016-07-03	1.59	2016-10-16	188	163	71.38	M2C
MRYGY16G000A325	MRYGY15B000M008	MRYGY15B000F076	G00	MRYGY16G0000181	SP	P11	Male	2016-04-11	2016-05-06	2016-07-03	1.59	2016-10-16	188	163	55.44	M2C
MRYGY16G000A402	MRYGY15B000M008	MRYGY15B000F076	G00	MRYGY16G0000181	SP	P11	Male	2016-04-11	2016-05-06	2016-07-03	1.59	2016-10-16	188	163	61.1	M2C
MRYGY16G000A403	MRYGY15B000M008	MRYGY15B000F076	G00	MRYGY16G0000181	SP	P11	Male	2016-04-11	2016-05-06	2016-07-03	1.59	2016-10-16	188	163	58.6	M2C
MRYGY16G000A443	MRYGY15B000M008	MRYGY15B000F076	G00	MRYGY16G0000181	SP	P11	Male	2016-04-11	2016-05-06	2016-07-03	1.59	2016-10-16	188	163	64	M2C
MRYGY16G000A458	MRYGY15B000M008	MRYGY15B000F076	G00	MRYGY16G0000181	SP	P11	Male	2016-04-11	2016-05-06	2016-07-03	1.59	2016-10-16	188	163	58.2	M2C
MRYGY16G000A553	MRYGY15B000M008	MRYGY15B000F076	G00	MRYGY16G0000181	SP	P11	Male	2016-04-11	2016-05-06	2016-07-03	1.59	2016-10-16	188	163	56.2	M2C
MRYGY16G000A560	MRYGY15B000M008	MRYGY15B000F076	G00	MRYGY16G0000181	SP	P11	Male	2016-04-11	2016-05-06	2016-07-03	1.59	2016-10-16	188	163	63.6	M1C
MRYGY16G000A633	MRYGY15B000M008	MRYGY15B000F076	G00	MRYGY16G0000181	SP	P11	Male	2016-04-11	2016-05-06	2016-07-03	1.59	2016-10-16	188	163	55.6	M2C
MRYGY16G000B147	MRYGY15B000M008	MRYGY15B000F076	G00	MRYGY16G0000181	SP	P11	Female	2016-04-11	2016-05-06	2016-07-03	1.59	2016-10-16	188	163	35.15	ALL
MRYGY16G000B152	MRYGY15B000M008	MRYGY15B000F076	G00	MRYGY16G0000181	SP	P11	Female	2016-04-11	2016-05-06	2016-07-03	1.59	2016-10-16	188	163	36.94	ALL
MRYGY16G000B167	MRYGY15B000M008	MRYGY15B000F076	G00	MRYGY16G0000181	SP	P11	Female	2016-04-11	2016-05-06	2016-07-03	1.59	2016-10-16	188	163	42.71	ALL
MRYGY16G000B173	MRYGY15B000M008	MRYGY15B000F076	G00	MRYGY16G0000181	SP	P11	Female	2016-04-11	2016-05-06	2016-07-03	1.59	2016-10-16	188	163	42.23	ALL
MRYGY16G000B219	MRYGY15B000M008	MRYGY15B000F076	G00	MRYGY16G0000181	SP	P11	Female	2016-04-11	2016-05-06	2016-07-03	1.59	2016-10-16	188	163	35.53	ALL
MRYGY16G000B267	MRYGY15B000M008	MRYGY15B000F076	G00	MRYGY16G0000181	SP	P11	Female	2016-04-11	2016-05-06	2016-07-03	1.59	2016-10-16	188	163	39.81	ALL
MRYGY16G000B381	MRYGY15B000M008	MRYGY15B000F076	G00	MRYGY16G0000181	SP	P11	Female	2016-04-11	2016-05-06	2016-07-03	1.59	2016-10-16	188	163	37	ALL
MRYGY16G000B385	MRYGY15B000M008	MRYGY15B000F076	G00	MRYGY16G0000181	SP	P11	Female	2016-04-11	2016-05-06	2016-07-03	1.59	2016-10-16	188	163	34.1	ALL
MRYGY16G000B452	MRYGY15B000M008	MRYGY15B000F076	G00	MRYGY16G0000181	SP	P11	Female	2016-04-11	2016-05-06	2016-07-03	1.59	2016-10-16	188	163	39	ALL
MRYGY16G000B520	MRYGY15B000M008	MRYGY15B000F076	G00	MRYGY16G0000181	SP	P11	Female	2016-04-11	2016-05-06	2016-07-03	1.59	2016-10-16	188	163	48.5	ALL
MRYGY16G000B578	MRYGY15B000M008	MRYGY15B000F076	G00	MRYGY16G0000181	SP	P11	Female	2016-04-11	2016-05-06	2016-07-03	1.59	2016-10-16	188	163	33.9	ALL
MRYGY16G000B592	MRYGY15B000M008	MRYGY15B000F076	G00	MRYGY16G0000181	SP	P11	Female	2016-04-11	2016-05-06	2016-07-03	1.59	2016-10-16	188	163	37.5	ALL
MRYGY16G000B728	MRYGY15B000M008	MRYGY15B000F076	G00	MRYGY16G0000181	SP	P11	Female	2016-04-11	2016-05-06	2016-07-03	1.59	2016-10-16	188	163	38.4	ALL
MRYGY16G000B792	MRYGY15B000M008	MRYGY15B000F076	G00	MRYGY16G0000181	SP	P11	Female	2016-04-11	2016-05-06	2016-07-03	1.59	2016-10-16	188	163	44.2	ALL
MRYGY16G000B797	MRYGY15B000M008	MRYGY15B000F076	G00	MRYGY16G0000181	SP	P11	Female	2016-04-11	2016-05-06	2016-07-03	1.59	2016-10-16	188	163	40	ALL
MRYGY16G000C104	MRYGY15B000M008	MRYGY15B000F076	G00	MRYGY16G0000181	SP	P11	Male	2016-04-11	2016-05-06	2016-07-03	1.59	2016-10-16	188	163	66	M2C
MRYGY16G000C121	MRYGY15B000M008	MRYGY15B000F076	G00	MRYGY16G0000181	SP	P11	Male	2016-04-11	2016-05-06	2016-07-03	1.59	2016-10-16	188	163	57.2	M2C
MRYGY16G000D016	MRYGY15B000M008	MRYGY15B000F076	G00	MRYGY16G0000181	SP	P11	Female	2016-04-11	2016-05-06	2016-07-03	1.59	2016-10-16	188	163	38.3	ALL
MRYGY16G000D083	MRYGY15B000M008	MRYGY15B000F076	G00	MRYGY16G0000181	SP	P11	Female	2016-04-11	2016-05-06	2016-07-03	1.59	2016-10-16	188	163	43.8	ALL
MRYGY16G000D109	MRYGY15B000M008	MRYGY15B000F076	G00	MRYGY16G0000181	SP	P11	Female	2016-04-11	2016-05-06	2016-07-03	1.59	2016-10-16	188	163	37.1	ALL
MRYGY16G000D133	MRYGY15B000M008	MRYGY15B000F076	G00	MRYGY16G0000181	SP	P11	Female	2016-04-11	2016-05-06	2016-07-03	1.59	2016-10-16	188	163	37	ALL
MRYGY16G000D296	MRYGY15B000M008	MRYGY15B000F076	G00	MRYGY16G0000181	SP	P11	Female	2016-04-11	2016-05-06	2016-07-03	1.59	2016-10-16	188	163	45.9	ALL
MRYGY16G000D298	MRYGY15B000M008	MRYGY15B000F076	G00	MRYGY16G0000181	SP	P11	Female	2016-04-11	2016-05-06	2016-07-03	1.59	2016-10-16	188	163	38.5	ALL
MRYGY16G000D372	MRYGY15B000M008	MRYGY15B000F076	G00	MRYGY16G0000181	SP	P11	Female	2016-04-11	2016-05-06	2016-07-03	1.59	2016-10-16	188	163	43.3	ALL
MRYGY16G000D479	MRYGY15B000M008	MRYGY15B000F076	G00	MRYGY16G0000181	SP	P11	Female	2016-04-11	2016-05-06	2016-07-03	1.59	2016-10-16	188	163	41.5	ALL
MRYGY16G000D563	MRYGY15B000M008	MRYGY15B000F076	G00	MRYGY16G0000181	SP	P11	Female	2016-04-11	2016-05-06	2016-07-03	1.59	2016-10-16	188	163	36.6	ALL
MRYGY16G000D620	MRYGY15B000M008	MRYGY15B000F076	G00	MRYGY16G0000181	SP	P11	Female	2016-04-11	2016-05-06	2016-07-03	1.59	2016-10-16	188	163	35.7	ALL
MRYGY16G000D738	MRYGY15B000M008	MRYGY15B000F076	G00	MRYGY16G0000181	SP	P11	Female	2016-04-11	2016-05-06	2016-07-03	1.59	2016-10-16	188	163	34.8	ALL
MRYGY16G0000312	MRYGY15B000M008	MRYGY15B000F076	G00	MRYGY16G0000181	SP	P14	Male	2016-04-11	2016-05-06	2016-07-03	1.3	2016-10-19	191	166	55.7	M2C
MRYGY16G0000499	MRYGY15B000M008	MRYGY15B000F076	G00	MRYGY16G0000181	SP	P14	Male	2016-04-11	2016-05-06	2016-07-03	1.3	2016-10-19	191	166	53.7	M2C
MRYGY16G0000634	MRYGY15B000M008	MRYGY15B000F076	G00	MRYGY16G0000181	SP	P14	Male	2016-04-11	2016-05-06	2016-07-03	1.3	2016-10-19	191	166	52.6	M2C
MRYGY16G0000701	MRYGY15B000M008	MRYGY15B000F076	G00	MRYGY16G0000181	SP	P14	Male	2016-04-11	2016-05-06	2016-07-03	1.3	2016-10-19	191	166	52	M2C
MRYGY16G0001181	MRYGY15B000M008	MRYGY15B000F076	G00	MRYGY16G0000181	SP	P14	Male	2016-04-11	2016-05-06	2016-07-03	1.3	2016-10-19	191	166	46.5	M0C
MRYGY16G0001195	MRYGY15B000M008	MRYGY15B000F076	G00	MRYGY16G0000181	SP	P14	Male	2016-04-11	2016-05-06	2016-07-03	1.3	2016-10-19	191	166	46.3	M2C
MRYGY16G0001208	MRYGY15B000M008	MRYGY15B000F076	G00	MRYGY16G0000181	SP	P14	Male	2016-04-11	2016-05-06	2016-07-03	1.3	2016-10-19	191	166	46.1	M2C
MRYGY16G0001244	MRYGY15B000M008	MRYGY15B000F076	G00	MRYGY16G0000181	SP	P14	Male	2016-04-11	2016-05-06	2016-07-03	1.3	2016-10-19	191	166	45.4	M2C
MRYGY16G0001256	MRYGY15B000M008	MRYGY15B000F076	G00	MRYGY16G0000181	SP	P14	Male	2016-04-11	2016-05-06	2016-07-03	1.3	2016-10-19	191	166	45.2	M2C
MRYGY16G0001257	MRYGY15B000M008	MRYGY15B000F076	G00	MRYGY16G0000181	SP	P14	Male	2016-04-11	2016-05-06	2016-07-03	1.3	2016-10-19	191	166	45.2	M2C
MRYGY16G0001432	MRYGY15B000M008	MRYGY15B000F076	G00	MRYGY16G0000181	SP	P14	Male	2016-04-11	2016-05-06	2016-07-03	1.3	2016-10-19	191	166	42.8	M2C
MRYGY16G0001453	MRYGY15B000M008	MRYGY15B000F076	G00	MRYGY16G0000181	SP	P14	Male	2016-04-11	2016-05-06	2016-07-03	1.3	2016-10-19	191	166	42.5	M2C
MRYGY16G0001648	MRYGY15B000M008	MRYGY15B000F076	G00	MRYGY16G0000181	SP	P14	Male	2016-04-11	2016-05-06	2016-07-03	1.3	2016-10-19	191	166	38.6	M2C
MRYGY16G0001660	MRYGY15B000M008	MRYGY15B000F076	G00	MRYGY16G0000181	SP	P14	Male	2016-04-11	2016-05-06	2016-07-03	1.3	2016-10-19	191	166	38.3	M2C
MRYGY16G0001820	MRYGY15B000M008	MRYGY15B000F076	G00	MRYGY16G0000181	SP	P14	Male	2016-04-11	2016-05-06	2016-07-03	1.3	2016-10-19	191	166	35.5	M2C
MRYGY16G0001934	MRYGY15B000M008	MRYGY15B000F076	G00	MRYGY16G0000181	SP	P14	Male	2016-04-11	2016-05-06	2016-07-03	1.3	2016-10-19	191	166	33.7	M2C
MRYGY16G0002090	MRYGY15B000M008	MRYGY15B000F076	G00	MRYGY16G0000181	SP	P14	Female	2016-04-11	2016-05-06	2016-07-03	1.3	2016-10-19	191	166	32.6	ALL
MRYGY16G0002609	MRYGY15B000M008	MRYGY15B000F076	G00	MRYGY16G0000181	SP	P14	Male	2016-04-11	2016-05-06	2016-07-03	1.3	2016-10-19	191	166	30.5	M2C
MRYGY16G0002929	MRYGY15B000M008	MRYGY15B000F076	G00	MRYGY16G0000181	SP	P14	Female	2016-04-11	2016-05-06	2016-07-03	1.3	2016-10-19	191	166	28.8	ALL
MRYGY16G0002968	MRYGY15B000M008	MRYGY15B000F076	G00	MRYGY16G0000181	SP	P14	Female	2016-04-11	2016-05-06	2016-07-03	1.3	2016-10-19	191	166	28.5	ALL
MRYGY16G0003029	MRYGY15B000M008	MRYGY15B000F076	G00	MRYGY16G0000181	SP	P14	Male	2016-04-11	2016-05-06	2016-07-03	1.3	2016-10-19	191	166	28.1	M2C
MRYGY16G0003054	MRYGY15B000M008	MRYGY15B000F076	G00	MRYGY16G0000181	SP	P14	Female	2016-04-11	2016-05-06	2016-07-03	1.3	2016-10-19	191	166	27.9	ALL
MRYGY16G0003251	MRYGY15B000M008	MRYGY15B000F076	G00	MRYGY16G0000181	SP	P14	Female	2016-04-11	2016-05-06	2016-07-03	1.3	2016-10-19	191	166	26.2	ALL
MRYGY16G000C287	MRYGY15B000M008	MRYGY15B000F076	G00	MRYGY16G0000181	SP	P14	Male	2016-04-11	2016-05-06	2016-07-03	1.3	2016-10-19	191	166	65.8	M2C
MRYGY16G000C397	MRYGY15B000M008	MRYGY15B000F076	G00	MRYGY16G0000181	SP	P14	Male	2016-04-11	2016-05-06	2016-07-03	1.3	2016-10-19	191	166	68.7	M1C
MRYGY16G000C450	MRYGY15B000M008	MRYGY15B000F076	G00	MRYGY16G0000181	SP	P14	Male	2016-04-11	2016-05-06	2016-07-03	1.3	2016-10-19	191	166	60.1	M2C
MRYGY16G000C585	MRYGY15B000M008	MRYGY15B000F076	G00	MRYGY16G0000181	SP	P14	Male	2016-04-11	2016-05-06	2016-07-03	1.3	2016-10-19	191	166	68.9	M2C
MRYGY16G000C663	MRYGY15B000M008	MRYGY15B000F076	G00	MRYGY16G0000181	SP	P14	Male	2016-04-11	2016-05-06	2016-07-03	1.3	2016-10-19	191	166	63.6	M2C
MRYGY16G000C673	MRYGY15B000M008	MRYGY15B000F076	G00	MRYGY16G0000181	SP	P14	Male	2016-04-11	2016-05-06	2016-07-03	1.3	2016-10-19	191	166	71.4	M2C
MRYGY16G000C723	MRYGY15B000M008	MRYGY15B000F076	G00	MRYGY16G0000181	SP	P14	Male	2016-04-11	2016-05-06	2016-07-03	1.3	2016-10-19	191	166	70.1	M2C
MRYGY16G000C851	MRYGY15B000M008	MRYGY15B000F076	G00	MRYGY16G0000181	SP	P14	Male	2016-04-11	2016-05-06	2016-07-03	1.3	2016-10-19	191	166	70	M2C
MRYGY16G000D889	MRYGY15B000M008	MRYGY15B000F076	G00	MRYGY16G0000181	SP	P14	Female	2016-04-11	2016-05-06	2016-07-03	1.3	2016-10-19	191	166	36.9	ALL
MRYGY16G000E003	MRYGY15B000M008	MRYGY15B000F076	G00	MRYGY16G0000181	SP	P14	Female	2016-04-11	2016-05-06	2016-07-03	1.3	2016-10-19	191	166	38.6	ALL
MRYGY16G000E057	MRYGY15B000M008	MRYGY15B000F076	G00	MRYGY16G0000181	SP	P14	Female	2016-04-11	2016-05-06	2016-07-03	1.3	2016-10-19	191	166	36	ALL
MRYGY16G000E067	MRYGY15B000M008	MRYGY15B000F076	G00	MRYGY16G0000181	SP	P14	Female	2016-04-11	2016-05-06	2016-07-03	1.3	2016-10-19	191	166	35.5	ALL
MRYGY16G000E079	MRYGY15B000M008	MRYGY15B000F076	G00	MRYGY16G0000181	SP	P14	Female	2016-04-11	2016-05-06	2016-07-03	1.3	2016-10-19	191	166	39.2	ALL
MRYGY16G000E081	MRYGY15B000M008	MRYGY15B000F076	G00	MRYGY16G0000181	SP	P14	Female	2016-04-11	2016-05-06	2016-07-03	1.3	2016-10-19	191	166	49	ALL
MRYGY16G000E327	MRYGY15B000M008	MRYGY15B000F076	G00	MRYGY16G0000181	SP	P14	Female	2016-04-11	2016-05-06	2016-07-03	1.3	2016-10-19	191	166	44.9	ALL
MRYGY16G000E355	MRYGY15B000M008	MRYGY15B000F076	G00	MRYGY16G0000181	SP	P14	Female	2016-04-11	2016-05-06	2016-07-03	1.3	2016-10-19	191	166	36.8	ALL
MRYGY16G000E365	MRYGY15B000M008	MRYGY15B000F076	G00	MRYGY16G0000181	SP	P14	Female	2016-04-11	2016-05-06	2016-07-03	1.3	2016-10-19	191	166	41.4	ALL
MRYGY16G000E367	MRYGY15B000M008	MRYGY15B000F076	G00	MRYGY16G0000181	SP	P14	Female	2016-04-11	2016-05-06	2016-07-03	1.3	2016-10-19	191	166	39.3	ALL
MRYGY16G000E478	MRYGY15B000M008	MRYGY15B000F076	G00	MRYGY16G0000181	SP	P14	Female	2016-04-11	2016-05-06	2016-07-03	1.3	2016-10-19	191	166	41.2	ALL
MRYGY16G000E574	MRYGY15B000M008	MRYGY15B000F076	G00	MRYGY16G0000181	SP	P14	Female	2016-04-11	2016-05-06	2016-07-03	1.3	2016-10-19	191	166	40.3	ALL
MRYGY16G000E688	MRYGY15B000M008	MRYGY15B000F076	G00	MRYGY16G0000181	SP	P14	Female	2016-04-11	2016-05-06	2016-07-03	1.3	2016-10-19	191	166	35.5	ALL
MRYGY16G000E878	MRYGY15B000M008	MRYGY15B000F076	G00	MRYGY16G0000181	SP	P14	Female	2016-04-11	2016-05-06	2016-07-03	1.3	2016-10-19	191	166	36.3	ALL
MRYGY16G000E894	MRYGY15B000M008	MRYGY15B000F076	G00	MRYGY16G0000181	SP	P14	Female	2016-04-11	2016-05-06	2016-07-03	1.3	2016-10-19	191	166	42.5	ALL
MRYGY16G000F071	MRYGY15B000M008	MRYGY15B000F076	G00	MRYGY16G0000181	SP	P14	Male	2016-04-11	2016-05-06	2016-07-03	1.3	2016-10-19	191	166	58.2	M2C
MRYGY16G000F102	MRYGY15B000M008	MRYGY15B000F076	G00	MRYGY16G0000181	SP	P14	Male	2016-04-11	2016-05-06	2016-07-03	1.3	2016-10-19	191	166	59	M2C
MRYGY16G000F192	MRYGY15B000M008	MRYGY15B000F076	G00	MRYGY16G0000181	SP	P14	Male	2016-04-11	2016-05-06	2016-07-03	1.3	2016-10-19	191	166	69.9	M2C
MRYGY16G000F203	MRYGY15B000M008	MRYGY15B000F076	G00	MRYGY16G0000181	SP	P14	Male	2016-04-11	2016-05-06	2016-07-03	1.3	2016-10-19	191	166	67.9	M2C
MRYGY16G000F257	MRYGY15B000M008	MRYGY15B000F076	G00	MRYGY16G0000181	SP	P14	Male	2016-04-11	2016-05-06	2016-07-03	1.3	2016-10-19	191	166	58.8	M2C
MRYGY16G000F591	MRYGY15B000M008	MRYGY15B000F076	G00	MRYGY16G0000181	SP	P14	Female	2016-04-11	2016-05-06	2016-07-03	1.3	2016-10-19	191	166	35.6	ALL
MRYGY16G000F671	MRYGY15B000M008	MRYGY15B000F076	G00	MRYGY16G0000181	SP	P14	Female	2016-04-11	2016-05-06	2016-07-03	1.3	2016-10-19	191	166	33.7	ALL
MRYGY16G000F682	MRYGY15B000M008	MRYGY15B000F076	G00	MRYGY16G0000181	SP	P14	Female	2016-04-11	2016-05-06	2016-07-03	1.3	2016-10-19	191	166	45.2	ALL
MRYGY16G000F687	MRYGY15B000M008	MRYGY15B000F076	G00	MRYGY16G0000181	SP	P14	Female	2016-04-11	2016-05-06	2016-07-03	1.3	2016-10-19	191	166	37.8	ALL
MRYGY16G000F704	MRYGY15B000M008	MRYGY15B000F076	G00	MRYGY16G0000181	SP	P14	Male	2016-04-11	2016-05-06	2016-07-03	1.3	2016-10-19	191	166	58.2	M2C
MRYGY16G0000516	MRYGY15B000M009	MRYGY15B000F006	G00	MRYGY16G0000191	SP	P11	Male	2016-04-13	2016-05-10	2016-07-04	1.5	2016-10-16	186	159	53.55	M2C
MRYGY16G0000518	MRYGY15B000M009	MRYGY15B000F006	G00	MRYGY16G0000191	SP	P11	Male	2016-04-13	2016-05-10	2016-07-04	1.5	2016-10-16	186	159	53.55	M2C
MRYGY16G0000631	MRYGY15B000M009	MRYGY15B000F006	G00	MRYGY16G0000191	SP	P11	Male	2016-04-13	2016-05-10	2016-07-04	1.5	2016-10-16	186	159	52.66	M1C
MRYGY16G0000710	MRYGY15B000M009	MRYGY15B000F006	G00	MRYGY16G0000191	SP	P11	Male	2016-04-13	2016-05-10	2016-07-04	1.5	2016-10-16	186	159	51.9	M1C
MRYGY16G0000717	MRYGY15B000M009	MRYGY15B000F006	G00	MRYGY16G0000191	SP	P11	Male	2016-04-13	2016-05-10	2016-07-04	1.5	2016-10-16	186	159	51.9	M2C
MRYGY16G0000863	MRYGY15B000M009	MRYGY15B000F006	G00	MRYGY16G0000191	SP	P11	Male	2016-04-13	2016-05-10	2016-07-04	1.5	2016-10-16	186	159	50.4	M1C
MRYGY16G0000875	MRYGY15B000M009	MRYGY15B000F006	G00	MRYGY16G0000191	SP	P11	Male	2016-04-13	2016-05-10	2016-07-04	1.5	2016-10-16	186	159	50.3	M2C
MRYGY16G0000885	MRYGY15B000M009	MRYGY15B000F006	G00	MRYGY16G0000191	SP	P11	Male	2016-04-13	2016-05-10	2016-07-04	1.5	2016-10-16	186	159	50.16	M2C
MRYGY16G0001779	MRYGY15B000M009	MRYGY15B000F006	G00	MRYGY16G0000191	SP	P11	Female	2016-04-13	2016-05-10	2016-07-04	1.5	2016-10-16	186	159	36.3	ALL
MRYGY16G0002152	MRYGY15B000M009	MRYGY15B000F006	G00	MRYGY16G0000191	SP	P11	Female	2016-04-13	2016-05-10	2016-07-04	1.5	2016-10-16	186	159	32.39	ALL
MRYGY16G0002351	MRYGY15B000M009	MRYGY15B000F006	G00	MRYGY16G0000191	SP	P11	Female	2016-04-13	2016-05-10	2016-07-04	1.5	2016-10-16	186	159	31.6	ALL
MRYGY16G0002637	MRYGY15B000M009	MRYGY15B000F006	G00	MRYGY16G0000191	SP	P11	Female	2016-04-13	2016-05-10	2016-07-04	1.5	2016-10-16	186	159	30.3	ALL
MRYGY16G0002800	MRYGY15B000M009	MRYGY15B000F006	G00	MRYGY16G0000191	SP	P11	Female	2016-04-13	2016-05-10	2016-07-04	1.5	2016-10-16	186	159	29.6	ALL
MRYGY16G0002844	MRYGY15B000M009	MRYGY15B000F006	G00	MRYGY16G0000191	SP	P11	Female	2016-04-13	2016-05-10	2016-07-04	1.5	2016-10-16	186	159	29.3	ALL
MRYGY16G000A080	MRYGY15B000M009	MRYGY15B000F006	G00	MRYGY16G0000191	SP	P11	Male	2016-04-13	2016-05-10	2016-07-04	1.5	2016-10-16	186	159	62.41	M2C
MRYGY16G000A201	MRYGY15B000M009	MRYGY15B000F006	G00	MRYGY16G0000191	SP	P11	Male	2016-04-13	2016-05-10	2016-07-04	1.5	2016-10-16	186	159	60.05	M2C
MRYGY16G000A358	MRYGY15B000M009	MRYGY15B000F006	G00	MRYGY16G0000191	SP	P11	Male	2016-04-13	2016-05-10	2016-07-04	1.5	2016-10-16	186	159	65.04	M2C
MRYGY16G000A429	MRYGY15B000M009	MRYGY15B000F006	G00	MRYGY16G0000191	SP	P11	Male	2016-04-13	2016-05-10	2016-07-04	1.5	2016-10-16	186	159	78.3	M2C
MRYGY16G000A618	MRYGY15B000M009	MRYGY15B000F006	G00	MRYGY16G0000191	SP	P11	Male	2016-04-13	2016-05-10	2016-07-04	1.5	2016-10-16	186	159	63.9	M2C
MRYGY16G000A621	MRYGY15B000M009	MRYGY15B000F006	G00	MRYGY16G0000191	SP	P11	Male	2016-04-13	2016-05-10	2016-07-04	1.5	2016-10-16	186	159	60.6	M2C
MRYGY16G000A757	MRYGY15B000M009	MRYGY15B000F006	G00	MRYGY16G0000191	SP	P11	Male	2016-04-13	2016-05-10	2016-07-04	1.5	2016-10-16	186	159	60.7	M2C
MRYGY16G000A780	MRYGY15B000M009	MRYGY15B000F006	G00	MRYGY16G0000191	SP	P11	Male	2016-04-13	2016-05-10	2016-07-04	1.5	2016-10-16	186	159	76.6	M2C
MRYGY16G000A840	MRYGY15B000M009	MRYGY15B000F006	G00	MRYGY16G0000191	SP	P11	Male	2016-04-13	2016-05-10	2016-07-04	1.5	2016-10-16	186	159	64.4	M2C
MRYGY16G000B029	MRYGY15B000M009	MRYGY15B000F006	G00	MRYGY16G0000191	SP	P11	Female	2016-04-13	2016-05-10	2016-07-04	1.5	2016-10-16	186	159	44.38	ALL
MRYGY16G000B100	MRYGY15B000M009	MRYGY15B000F006	G00	MRYGY16G0000191	SP	P11	Female	2016-04-13	2016-05-10	2016-07-04	1.5	2016-10-16	186	159	42.6	ALL
MRYGY16G000B138	MRYGY15B000M009	MRYGY15B000F006	G00	MRYGY16G0000191	SP	P11	Female	2016-04-13	2016-05-10	2016-07-04	1.5	2016-10-16	186	159	35.15	ALL
MRYGY16G000B193	MRYGY15B000M009	MRYGY15B000F006	G00	MRYGY16G0000191	SP	P11	Female	2016-04-13	2016-05-10	2016-07-04	1.5	2016-10-16	186	159	35.39	ALL
MRYGY16G000B241	MRYGY15B000M009	MRYGY15B000F006	G00	MRYGY16G0000191	SP	P11	Female	2016-04-13	2016-05-10	2016-07-04	1.5	2016-10-16	186	159	39.64	ALL
MRYGY16G000B271	MRYGY15B000M009	MRYGY15B000F006	G00	MRYGY16G0000191	SP	P11	Female	2016-04-13	2016-05-10	2016-07-04	1.5	2016-10-16	186	159	43.07	ALL
MRYGY16G000B286	MRYGY15B000M009	MRYGY15B000F006	G00	MRYGY16G0000191	SP	P11	Female	2016-04-13	2016-05-10	2016-07-04	1.5	2016-10-16	186	159	47.57	ALL
MRYGY16G000B300	MRYGY15B000M009	MRYGY15B000F006	G00	MRYGY16G0000191	SP	P11	Female	2016-04-13	2016-05-10	2016-07-04	1.5	2016-10-16	186	159	35.96	ALL
MRYGY16G000B369	MRYGY15B000M009	MRYGY15B000F006	G00	MRYGY16G0000191	SP	P11	Female	2016-04-13	2016-05-10	2016-07-04	1.5	2016-10-16	186	159	40.7	ALL
MRYGY16G000B380	MRYGY15B000M009	MRYGY15B000F006	G00	MRYGY16G0000191	SP	P11	Female	2016-04-13	2016-05-10	2016-07-04	1.5	2016-10-16	186	159	45	ALL
MRYGY16G000B388	MRYGY15B000M009	MRYGY15B000F006	G00	MRYGY16G0000191	SP	P11	Female	2016-04-13	2016-05-10	2016-07-04	1.5	2016-10-16	186	159	33.5	ALL
MRYGY16G000B428	MRYGY15B000M009	MRYGY15B000F006	G00	MRYGY16G0000191	SP	P11	Female	2016-04-13	2016-05-10	2016-07-04	1.5	2016-10-16	186	159	34.1	ALL
MRYGY16G000B448	MRYGY15B000M009	MRYGY15B000F006	G00	MRYGY16G0000191	SP	P11	Female	2016-04-13	2016-05-10	2016-07-04	1.5	2016-10-16	186	159	33	ALL
MRYGY16G000B457	MRYGY15B000M009	MRYGY15B000F006	G00	MRYGY16G0000191	SP	P11	Female	2016-04-13	2016-05-10	2016-07-04	1.5	2016-10-16	186	159	50.1	ALL
MRYGY16G000B567	MRYGY15B000M009	MRYGY15B000F006	G00	MRYGY16G0000191	SP	P11	Female	2016-04-13	2016-05-10	2016-07-04	1.5	2016-10-16	186	159	42.4	ALL
MRYGY16G000B636	MRYGY15B000M009	MRYGY15B000F006	G00	MRYGY16G0000191	SP	P11	Female	2016-04-13	2016-05-10	2016-07-04	1.5	2016-10-16	186	159	34.2	ALL
MRYGY16G000B752	MRYGY15B000M009	MRYGY15B000F006	G00	MRYGY16G0000191	SP	P11	Female	2016-04-13	2016-05-10	2016-07-04	1.5	2016-10-16	186	159	41.3	ALL
MRYGY16G000C021	MRYGY15B000M009	MRYGY15B000F006	G00	MRYGY16G0000191	SP	P11	Male	2016-04-13	2016-05-10	2016-07-04	1.5	2016-10-16	186	159	75.1	M2C
MRYGY16G000C039	MRYGY15B000M009	MRYGY15B000F006	G00	MRYGY16G0000191	SP	P11	Male	2016-04-13	2016-05-10	2016-07-04	1.5	2016-10-16	186	159	70.2	M2C
MRYGY16G000C059	MRYGY15B000M009	MRYGY15B000F006	G00	MRYGY16G0000191	SP	P11	Male	2016-04-13	2016-05-10	2016-07-04	1.5	2016-10-16	186	159	63.5	M2C
MRYGY16G000D012	MRYGY15B000M009	MRYGY15B000F006	G00	MRYGY16G0000191	SP	P11	Female	2016-04-13	2016-05-10	2016-07-04	1.5	2016-10-16	186	159	35.4	ALL
MRYGY16G000D037	MRYGY15B000M009	MRYGY15B000F006	G00	MRYGY16G0000191	SP	P11	Female	2016-04-13	2016-05-10	2016-07-04	1.5	2016-10-16	186	159	46.4	ALL
MRYGY16G000D060	MRYGY15B000M009	MRYGY15B000F006	G00	MRYGY16G0000191	SP	P11	Female	2016-04-13	2016-05-10	2016-07-04	1.5	2016-10-16	186	159	44.6	ALL
MRYGY16G000D070	MRYGY15B000M009	MRYGY15B000F006	G00	MRYGY16G0000191	SP	P11	Female	2016-04-13	2016-05-10	2016-07-04	1.5	2016-10-16	186	159	40.1	ALL
MRYGY16G000D174	MRYGY15B000M009	MRYGY15B000F006	G00	MRYGY16G0000191	SP	P11	Female	2016-04-13	2016-05-10	2016-07-04	1.5	2016-10-16	186	159	41.1	ALL
MRYGY16G000D247	MRYGY15B000M009	MRYGY15B000F006	G00	MRYGY16G0000191	SP	P11	Female	2016-04-13	2016-05-10	2016-07-04	1.5	2016-10-16	186	159	37.1	ALL
MRYGY16G000D255	MRYGY15B000M009	MRYGY15B000F006	G00	MRYGY16G0000191	SP	P11	Female	2016-04-13	2016-05-10	2016-07-04	1.5	2016-10-16	186	159	35	ALL
MRYGY16G000D278	MRYGY15B000M009	MRYGY15B000F006	G00	MRYGY16G0000191	SP	P11	Female	2016-04-13	2016-05-10	2016-07-04	1.5	2016-10-16	186	159	33.2	ALL
MRYGY16G000D327	MRYGY15B000M009	MRYGY15B000F006	G00	MRYGY16G0000191	SP	P11	Female	2016-04-13	2016-05-10	2016-07-04	1.5	2016-10-16	186	159	35.7	ALL
MRYGY16G000D480	MRYGY15B000M009	MRYGY15B000F006	G00	MRYGY16G0000191	SP	P11	Female	2016-04-13	2016-05-10	2016-07-04	1.5	2016-10-16	186	159	47.4	ALL
MRYGY16G000D540	MRYGY15B000M009	MRYGY15B000F006	G00	MRYGY16G0000191	SP	P11	Female	2016-04-13	2016-05-10	2016-07-04	1.5	2016-10-16	186	159	45.6	ALL
MRYGY16G000D560	MRYGY15B000M009	MRYGY15B000F006	G00	MRYGY16G0000191	SP	P11	Female	2016-04-13	2016-05-10	2016-07-04	1.5	2016-10-16	186	159	40.4	ALL
MRYGY16G000D572	MRYGY15B000M009	MRYGY15B000F006	G00	MRYGY16G0000191	SP	P11	Female	2016-04-13	2016-05-10	2016-07-04	1.5	2016-10-16	186	159	34.2	ALL
MRYGY16G000D731	MRYGY15B000M009	MRYGY15B000F006	G00	MRYGY16G0000191	SP	P11	Female	2016-04-13	2016-05-10	2016-07-04	1.5	2016-10-16	186	159	57.2	ALL
MRYGY16G0000129	MRYGY15B000M009	MRYGY15B000F006	G00	MRYGY16G0000191	SP	P14	Male	2016-04-13	2016-05-10	2016-07-04	1.73	2016-10-19	189	162	60.8	M2C
MRYGY16G0000223	MRYGY15B000M009	MRYGY15B000F006	G00	MRYGY16G0000191	SP	P14	Male	2016-04-13	2016-05-10	2016-07-04	1.73	2016-10-19	189	162	56.9	M2C
MRYGY16G0000235	MRYGY15B000M009	MRYGY15B000F006	G00	MRYGY16G0000191	SP	P14	Male	2016-04-13	2016-05-10	2016-07-04	1.73	2016-10-19	189	162	56.8	M2C
MRYGY16G0000246	MRYGY15B000M009	MRYGY15B000F006	G00	MRYGY16G0000191	SP	P14	Male	2016-04-13	2016-05-10	2016-07-04	1.73	2016-10-19	189	162	56.7	M2C
MRYGY16G0000429	MRYGY15B000M009	MRYGY15B000F006	G00	MRYGY16G0000191	SP	P14	Male	2016-04-13	2016-05-10	2016-07-04	1.73	2016-10-19	189	162	54.4	M2C
MRYGY16G0000621	MRYGY15B000M009	MRYGY15B000F006	G00	MRYGY16G0000191	SP	P14	Male	2016-04-13	2016-05-10	2016-07-04	1.73	2016-10-19	189	162	52.7	M2C
MRYGY16G0000705	MRYGY15B000M009	MRYGY15B000F006	G00	MRYGY16G0000191	SP	P14	Male	2016-04-13	2016-05-10	2016-07-04	1.73	2016-10-19	189	162	52	M2C
MRYGY16G0000726	MRYGY15B000M009	MRYGY15B000F006	G00	MRYGY16G0000191	SP	P14	Male	2016-04-13	2016-05-10	2016-07-04	1.73	2016-10-19	189	162	51.8	M2C
MRYGY16G0000878	MRYGY15B000M009	MRYGY15B000F006	G00	MRYGY16G0000191	SP	P14	Male	2016-04-13	2016-05-10	2016-07-04	1.73	2016-10-19	189	162	50.2	M2C
MRYGY16G0001118	MRYGY15B000M009	MRYGY15B000F006	G00	MRYGY16G0000191	SP	P14	Male	2016-04-13	2016-05-10	2016-07-04	1.73	2016-10-19	189	162	47.4	M1C
MRYGY16G0001781	MRYGY15B000M009	MRYGY15B000F006	G00	MRYGY16G0000191	SP	P14	Male	2016-04-13	2016-05-10	2016-07-04	1.73	2016-10-19	189	162	36.3	M2C
MRYGY16G0001988	MRYGY15B000M009	MRYGY15B000F006	G00	MRYGY16G0000191	SP	P14	Female	2016-04-13	2016-05-10	2016-07-04	1.73	2016-10-19	189	162	32.9	ALL
MRYGY16G0002105	MRYGY15B000M009	MRYGY15B000F006	G00	MRYGY16G0000191	SP	P14	Female	2016-04-13	2016-05-10	2016-07-04	1.73	2016-10-19	189	162	32.5	ALL
MRYGY16G0002147	MRYGY15B000M009	MRYGY15B000F006	G00	MRYGY16G0000191	SP	P14	Female	2016-04-13	2016-05-10	2016-07-04	1.73	2016-10-19	189	162	32.4	ALL
MRYGY16G0002186	MRYGY15B000M009	MRYGY15B000F006	G00	MRYGY16G0000191	SP	P14	Female	2016-04-13	2016-05-10	2016-07-04	1.73	2016-10-19	189	162	32.2	ALL
MRYGY16G0002275	MRYGY15B000M009	MRYGY15B000F006	G00	MRYGY16G0000191	SP	P14	Female	2016-04-13	2016-05-10	2016-07-04	1.73	2016-10-19	189	162	31.9	ALL
MRYGY16G0002891	MRYGY15B000M009	MRYGY15B000F006	G00	MRYGY16G0000191	SP	P14	Female	2016-04-13	2016-05-10	2016-07-04	1.73	2016-10-19	189	162	29	ALL
MRYGY16G0003021	MRYGY15B000M009	MRYGY15B000F006	G00	MRYGY16G0000191	SP	P14	Female	2016-04-13	2016-05-10	2016-07-04	1.73	2016-10-19	189	162	28.1	ALL
MRYGY16G000C288	MRYGY15B000M009	MRYGY15B000F006	G00	MRYGY16G0000191	SP	P14	Male	2016-04-13	2016-05-10	2016-07-04	1.73	2016-10-19	189	162	76.6	M2C
MRYGY16G000C367	MRYGY15B000M009	MRYGY15B000F006	G00	MRYGY16G0000191	SP	P14	Male	2016-04-13	2016-05-10	2016-07-04	1.73	2016-10-19	189	162	60.6	M2C
MRYGY16G000C383	MRYGY15B000M009	MRYGY15B000F006	G00	MRYGY16G0000191	SP	P14	Male	2016-04-13	2016-05-10	2016-07-04	1.73	2016-10-19	189	162	62.4	M0C
MRYGY16G000C432	MRYGY15B000M009	MRYGY15B000F006	G00	MRYGY16G0000191	SP	P14	Male	2016-04-13	2016-05-10	2016-07-04	1.73	2016-10-19	189	162	65.8	M2C
MRYGY16G000C564	MRYGY15B000M009	MRYGY15B000F006	G00	MRYGY16G0000191	SP	P14	Male	2016-04-13	2016-05-10	2016-07-04	1.73	2016-10-19	189	162	72.4	M1C
MRYGY16G000C592	MRYGY15B000M009	MRYGY15B000F006	G00	MRYGY16G0000191	SP	P14	Male	2016-04-13	2016-05-10	2016-07-04	1.73	2016-10-19	189	162	61	M2C
MRYGY16G000C666	MRYGY15B000M009	MRYGY15B000F006	G00	MRYGY16G0000191	SP	P14	Male	2016-04-13	2016-05-10	2016-07-04	1.73	2016-10-19	189	162	63.4	M2C
MRYGY16G000D746	MRYGY15B000M009	MRYGY15B000F006	G00	MRYGY16G0000191	SP	P14	Female	2016-04-13	2016-05-10	2016-07-04	1.73	2016-10-19	189	162	40.2	ALL
MRYGY16G000D752	MRYGY15B000M009	MRYGY15B000F006	G00	MRYGY16G0000191	SP	P14	Female	2016-04-13	2016-05-10	2016-07-04	1.73	2016-10-19	189	162	44.5	ALL
MRYGY16G000D828	MRYGY15B000M009	MRYGY15B000F006	G00	MRYGY16G0000191	SP	P14	Female	2016-04-13	2016-05-10	2016-07-04	1.73	2016-10-19	189	162	36.9	ALL
MRYGY16G000D893	MRYGY15B000M009	MRYGY15B000F006	G00	MRYGY16G0000191	SP	P14	Female	2016-04-13	2016-05-10	2016-07-04	1.73	2016-10-19	189	162	39.5	ALL
MRYGY16G000E226	MRYGY15B000M009	MRYGY15B000F006	G00	MRYGY16G0000191	SP	P14	Female	2016-04-13	2016-05-10	2016-07-04	1.73	2016-10-19	189	162	39.4	ALL
MRYGY16G000E239	MRYGY15B000M009	MRYGY15B000F006	G00	MRYGY16G0000191	SP	P14	Female	2016-04-13	2016-05-10	2016-07-04	1.73	2016-10-19	189	162	34.6	ALL
MRYGY16G000E240	MRYGY15B000M009	MRYGY15B000F006	G00	MRYGY16G0000191	SP	P14	Female	2016-04-13	2016-05-10	2016-07-04	1.73	2016-10-19	189	162	40.9	ALL
MRYGY16G000E246	MRYGY15B000M009	MRYGY15B000F006	G00	MRYGY16G0000191	SP	P14	Female	2016-04-13	2016-05-10	2016-07-04	1.73	2016-10-19	189	162	33.2	ALL
MRYGY16G000E268	MRYGY15B000M009	MRYGY15B000F006	G00	MRYGY16G0000191	SP	P14	Female	2016-04-13	2016-05-10	2016-07-04	1.73	2016-10-19	189	162	44.9	ALL
MRYGY16G000E402	MRYGY15B000M009	MRYGY15B000F006	G00	MRYGY16G0000191	SP	P14	Female	2016-04-13	2016-05-10	2016-07-04	1.73	2016-10-19	189	162	36.1	ALL
MRYGY16G000E414	MRYGY15B000M009	MRYGY15B000F006	G00	MRYGY16G0000191	SP	P14	Female	2016-04-13	2016-05-10	2016-07-04	1.73	2016-10-19	189	162	34.5	ALL
MRYGY16G000E540	MRYGY15B000M009	MRYGY15B000F006	G00	MRYGY16G0000191	SP	P14	Female	2016-04-13	2016-05-10	2016-07-04	1.73	2016-10-19	189	162	39	ALL
MRYGY16G000E718	MRYGY15B000M009	MRYGY15B000F006	G00	MRYGY16G0000191	SP	P14	Female	2016-04-13	2016-05-10	2016-07-04	1.73	2016-10-19	189	162	36.4	ALL
MRYGY16G000E752	MRYGY15B000M009	MRYGY15B000F006	G00	MRYGY16G0000191	SP	P14	Female	2016-04-13	2016-05-10	2016-07-04	1.73	2016-10-19	189	162	46.6	ALL
MRYGY16G000E796	MRYGY15B000M009	MRYGY15B000F006	G00	MRYGY16G0000191	SP	P14	Female	2016-04-13	2016-05-10	2016-07-04	1.73	2016-10-19	189	162	39.3	ALL
MRYGY16G000E822	MRYGY15B000M009	MRYGY15B000F006	G00	MRYGY16G0000191	SP	P14	Female	2016-04-13	2016-05-10	2016-07-04	1.73	2016-10-19	189	162	35.7	ALL
MRYGY16G000E839	MRYGY15B000M009	MRYGY15B000F006	G00	MRYGY16G0000191	SP	P14	Female	2016-04-13	2016-05-10	2016-07-04	1.73	2016-10-19	189	162	36.6	ALL
MRYGY16G000F067	MRYGY15B000M009	MRYGY15B000F006	G00	MRYGY16G0000191	SP	P14	Male	2016-04-13	2016-05-10	2016-07-04	1.73	2016-10-19	189	162	58.5	M2C
MRYGY16G000F144	MRYGY15B000M009	MRYGY15B000F006	G00	MRYGY16G0000191	SP	P14	Male	2016-04-13	2016-05-10	2016-07-04	1.73	2016-10-19	189	162	71.2	M2C
MRYGY16G000F234	MRYGY15B000M009	MRYGY15B000F006	G00	MRYGY16G0000191	SP	P14	Male	2016-04-13	2016-05-10	2016-07-04	1.73	2016-10-19	189	162	61.7	M2C
MRYGY16G000F505	MRYGY15B000M009	MRYGY15B000F006	G00	MRYGY16G0000191	SP	P14	Female	2016-04-13	2016-05-10	2016-07-04	1.73	2016-10-19	189	162	40.9	ALL
MRYGY16G000F575	MRYGY15B000M009	MRYGY15B000F006	G00	MRYGY16G0000191	SP	P14	Female	2016-04-13	2016-05-10	2016-07-04	1.73	2016-10-19	189	162	40.6	ALL
MRYGY16G000F652	MRYGY15B000M009	MRYGY15B000F006	G00	MRYGY16G0000191	SP	P14	Female	2016-04-13	2016-05-10	2016-07-04	1.73	2016-10-19	189	162	34.4	ALL
MRYGY16G000F679	MRYGY15B000M009	MRYGY15B000F006	G00	MRYGY16G0000191	SP	P14	Female	2016-04-13	2016-05-10	2016-07-04	1.73	2016-10-19	189	162	38.9	ALL
MRYGY16G0000077	MRYGY15B000M010	MRYGY15B000F044	G00	MRYGY16G0000221	SP	P11	Male	2016-04-09	2016-05-05	2016-07-03	1.65	2016-10-16	190	164	64.6	M1C
MRYGY16G0000490	MRYGY15B000M010	MRYGY15B000F044	G00	MRYGY16G0000221	SP	P11	Male	2016-04-09	2016-05-05	2016-07-03	1.65	2016-10-16	190	164	53.76	M2C
MRYGY16G0000595	MRYGY15B000M010	MRYGY15B000F044	G00	MRYGY16G0000221	SP	P11	Male	2016-04-09	2016-05-05	2016-07-03	1.65	2016-10-16	190	164	52.89	M2C
MRYGY16G0000623	MRYGY15B000M010	MRYGY15B000F044	G00	MRYGY16G0000221	SP	P11	Male	2016-04-09	2016-05-05	2016-07-03	1.65	2016-10-16	190	164	52.7	M2C
MRYGY16G0000683	MRYGY15B000M010	MRYGY15B000F044	G00	MRYGY16G0000221	SP	P11	Male	2016-04-09	2016-05-05	2016-07-03	1.65	2016-10-16	190	164	52.2	M1C
MRYGY16G0000718	MRYGY15B000M010	MRYGY15B000F044	G00	MRYGY16G0000221	SP	P11	Male	2016-04-09	2016-05-05	2016-07-03	1.65	2016-10-16	190	164	51.87	M2C
MRYGY16G0000821	MRYGY15B000M010	MRYGY15B000F044	G00	MRYGY16G0000221	SP	P11	Male	2016-04-09	2016-05-05	2016-07-03	1.65	2016-10-16	190	164	50.9	M2C
MRYGY16G0000831	MRYGY15B000M010	MRYGY15B000F044	G00	MRYGY16G0000221	SP	P11	Male	2016-04-09	2016-05-05	2016-07-03	1.65	2016-10-16	190	164	50.8	M1C
MRYGY16G0000877	MRYGY15B000M010	MRYGY15B000F044	G00	MRYGY16G0000221	SP	P11	Male	2016-04-09	2016-05-05	2016-07-03	1.65	2016-10-16	190	164	50.23	M2C
MRYGY16G0000951	MRYGY15B000M010	MRYGY15B000F044	G00	MRYGY16G0000221	SP	P11	Male	2016-04-09	2016-05-05	2016-07-03	1.65	2016-10-16	190	164	49.5	M2C
MRYGY16G0001015	MRYGY15B000M010	MRYGY15B000F044	G00	MRYGY16G0000221	SP	P11	Male	2016-04-09	2016-05-05	2016-07-03	1.65	2016-10-16	190	164	48.6	M2C
MRYGY16G0001047	MRYGY15B000M010	MRYGY15B000F044	G00	MRYGY16G0000221	SP	P11	Male	2016-04-09	2016-05-05	2016-07-03	1.65	2016-10-16	190	164	48.12	M2C
MRYGY16G0001089	MRYGY15B000M010	MRYGY15B000F044	G00	MRYGY16G0000221	SP	P11	Male	2016-04-09	2016-05-05	2016-07-03	1.65	2016-10-16	190	164	47.7	M2C
MRYGY16G0001128	MRYGY15B000M010	MRYGY15B000F044	G00	MRYGY16G0000221	SP	P11	Male	2016-04-09	2016-05-05	2016-07-03	1.65	2016-10-16	190	164	47.28	M2C
MRYGY16G0001134	MRYGY15B000M010	MRYGY15B000F044	G00	MRYGY16G0000221	SP	P11	Male	2016-04-09	2016-05-05	2016-07-03	1.65	2016-10-16	190	164	47.1	M2C
MRYGY16G0001219	MRYGY15B000M010	MRYGY15B000F044	G00	MRYGY16G0000221	SP	P11	Male	2016-04-09	2016-05-05	2016-07-03	1.65	2016-10-16	190	164	45.9	M2C
MRYGY16G0001269	MRYGY15B000M010	MRYGY15B000F044	G00	MRYGY16G0000221	SP	P11	Male	2016-04-09	2016-05-05	2016-07-03	1.65	2016-10-16	190	164	45.09	M2C
MRYGY16G0001313	MRYGY15B000M010	MRYGY15B000F044	G00	MRYGY16G0000221	SP	P11	Male	2016-04-09	2016-05-05	2016-07-03	1.65	2016-10-16	190	164	44.57	M2C
MRYGY16G0001384	MRYGY15B000M010	MRYGY15B000F044	G00	MRYGY16G0000221	SP	P11	Male	2016-04-09	2016-05-05	2016-07-03	1.65	2016-10-16	190	164	43.5	M2C
MRYGY16G0001680	MRYGY15B000M010	MRYGY15B000F044	G00	MRYGY16G0000221	SP	P11	Male	2016-04-09	2016-05-05	2016-07-03	1.65	2016-10-16	190	164	37.94	M2C
MRYGY16G0001719	MRYGY15B000M010	MRYGY15B000F044	G00	MRYGY16G0000221	SP	P11	Female	2016-04-09	2016-05-05	2016-07-03	1.65	2016-10-16	190	164	37.3	ALL
MRYGY16G0001798	MRYGY15B000M010	MRYGY15B000F044	G00	MRYGY16G0000221	SP	P11	Female	2016-04-09	2016-05-05	2016-07-03	1.65	2016-10-16	190	164	35.96	ALL
MRYGY16G0001808	MRYGY15B000M010	MRYGY15B000F044	G00	MRYGY16G0000221	SP	P11	Female	2016-04-09	2016-05-05	2016-07-03	1.65	2016-10-16	190	164	35.8	ALL
MRYGY16G0002114	MRYGY15B000M010	MRYGY15B000F044	G00	MRYGY16G0000221	SP	P11	Female	2016-04-09	2016-05-05	2016-07-03	1.65	2016-10-16	190	164	32.5	ALL
MRYGY16G0002676	MRYGY15B000M010	MRYGY15B000F044	G00	MRYGY16G0000221	SP	P11	Female	2016-04-09	2016-05-05	2016-07-03	1.65	2016-10-16	190	164	30.2	ALL
MRYGY16G0002830	MRYGY15B000M010	MRYGY15B000F044	G00	MRYGY16G0000221	SP	P11	Female	2016-04-09	2016-05-05	2016-07-03	1.65	2016-10-16	190	164	29.4	ALL
MRYGY16G0003006	MRYGY15B000M010	MRYGY15B000F044	G00	MRYGY16G0000221	SP	P11	Female	2016-04-09	2016-05-05	2016-07-03	1.65	2016-10-16	190	164	28.3	ALL
MRYGY16G0003175	MRYGY15B000M010	MRYGY15B000F044	G00	MRYGY16G0000221	SP	P11	Female	2016-04-09	2016-05-05	2016-07-03	1.65	2016-10-16	190	164	27.1	ALL
MRYGY16G000A120	MRYGY15B000M010	MRYGY15B000F044	G00	MRYGY16G0000221	SP	P11	Male	2016-04-09	2016-05-05	2016-07-03	1.65	2016-10-16	190	164	69.01	M2C
MRYGY16G000A125	MRYGY15B000M010	MRYGY15B000F044	G00	MRYGY16G0000221	SP	P11	Male	2016-04-09	2016-05-05	2016-07-03	1.65	2016-10-16	190	164	59.98	M2C
MRYGY16G000A145	MRYGY15B000M010	MRYGY15B000F044	G00	MRYGY16G0000221	SP	P11	Male	2016-04-09	2016-05-05	2016-07-03	1.65	2016-10-16	190	164	63.61	M2C
MRYGY16G000A519	MRYGY15B000M010	MRYGY15B000F044	G00	MRYGY16G0000221	SP	P11	Male	2016-04-09	2016-05-05	2016-07-03	1.65	2016-10-16	190	164	56.8	M2C
MRYGY16G000A538	MRYGY15B000M010	MRYGY15B000F044	G00	MRYGY16G0000221	SP	P11	Male	2016-04-09	2016-05-05	2016-07-03	1.65	2016-10-16	190	164	56.1	M2C
MRYGY16G000A559	MRYGY15B000M010	MRYGY15B000F044	G00	MRYGY16G0000221	SP	P11	Male	2016-04-09	2016-05-05	2016-07-03	1.65	2016-10-16	190	164	56.5	M2C
MRYGY16G000A587	MRYGY15B000M010	MRYGY15B000F044	G00	MRYGY16G0000221	SP	P11	Male	2016-04-09	2016-05-05	2016-07-03	1.65	2016-10-16	190	164	61.7	M1C
MRYGY16G000A828	MRYGY15B000M010	MRYGY15B000F044	G00	MRYGY16G0000221	SP	P11	Male	2016-04-09	2016-05-05	2016-07-03	1.65	2016-10-16	190	164	67.6	M2C
MRYGY16G000A859	MRYGY15B000M010	MRYGY15B000F044	G00	MRYGY16G0000221	SP	P11	Male	2016-04-09	2016-05-05	2016-07-03	1.65	2016-10-16	190	164	56.6	M2C
MRYGY16G000B017	MRYGY15B000M010	MRYGY15B000F044	G00	MRYGY16G0000221	SP	P11	Female	2016-04-09	2016-05-05	2016-07-03	1.65	2016-10-16	190	164	43.37	ALL
MRYGY16G000B165	MRYGY15B000M010	MRYGY15B000F044	G00	MRYGY16G0000221	SP	P11	Female	2016-04-09	2016-05-05	2016-07-03	1.65	2016-10-16	190	164	35.5	ALL
MRYGY16G000B188	MRYGY15B000M010	MRYGY15B000F044	G00	MRYGY16G0000221	SP	P11	Female	2016-04-09	2016-05-05	2016-07-03	1.65	2016-10-16	190	164	35.88	ALL
MRYGY16G000B349	MRYGY15B000M010	MRYGY15B000F044	G00	MRYGY16G0000221	SP	P11	Female	2016-04-09	2016-05-05	2016-07-03	1.65	2016-10-16	190	164	36.5	ALL
MRYGY16G000B399	MRYGY15B000M010	MRYGY15B000F044	G00	MRYGY16G0000221	SP	P11	Female	2016-04-09	2016-05-05	2016-07-03	1.65	2016-10-16	190	164	42.1	ALL
MRYGY16G000B411	MRYGY15B000M010	MRYGY15B000F044	G00	MRYGY16G0000221	SP	P11	Female	2016-04-09	2016-05-05	2016-07-03	1.65	2016-10-16	190	164	35.1	ALL
MRYGY16G000B486	MRYGY15B000M010	MRYGY15B000F044	G00	MRYGY16G0000221	SP	P11	Female	2016-04-09	2016-05-05	2016-07-03	1.65	2016-10-16	190	164	37.1	ALL
MRYGY16G000B499	MRYGY15B000M010	MRYGY15B000F044	G00	MRYGY16G0000221	SP	P11	Female	2016-04-09	2016-05-05	2016-07-03	1.65	2016-10-16	190	164	33.4	ALL
MRYGY16G000B500	MRYGY15B000M010	MRYGY15B000F044	G00	MRYGY16G0000221	SP	P11	Female	2016-04-09	2016-05-05	2016-07-03	1.65	2016-10-16	190	164	44.6	ALL
MRYGY16G000B508	MRYGY15B000M010	MRYGY15B000F044	G00	MRYGY16G0000221	SP	P11	Female	2016-04-09	2016-05-05	2016-07-03	1.65	2016-10-16	190	164	35	ALL
MRYGY16G000B579	MRYGY15B000M010	MRYGY15B000F044	G00	MRYGY16G0000221	SP	P11	Female	2016-04-09	2016-05-05	2016-07-03	1.65	2016-10-16	190	164	39.7	ALL
MRYGY16G000B600	MRYGY15B000M010	MRYGY15B000F044	G00	MRYGY16G0000221	SP	P11	Female	2016-04-09	2016-05-05	2016-07-03	1.65	2016-10-16	190	164	36	ALL
MRYGY16G000B640	MRYGY15B000M010	MRYGY15B000F044	G00	MRYGY16G0000221	SP	P11	Female	2016-04-09	2016-05-05	2016-07-03	1.65	2016-10-16	190	164	37.3	ALL
MRYGY16G000B645	MRYGY15B000M010	MRYGY15B000F044	G00	MRYGY16G0000221	SP	P11	Female	2016-04-09	2016-05-05	2016-07-03	1.65	2016-10-16	190	164	37.9	ALL
MRYGY16G000B701	MRYGY15B000M010	MRYGY15B000F044	G00	MRYGY16G0000221	SP	P11	Female	2016-04-09	2016-05-05	2016-07-03	1.65	2016-10-16	190	164	40.3	ALL
MRYGY16G000C108	MRYGY15B000M010	MRYGY15B000F044	G00	MRYGY16G0000221	SP	P11	Male	2016-04-09	2016-05-05	2016-07-03	1.65	2016-10-16	190	164	55	M1C
MRYGY16G000D098	MRYGY15B000M010	MRYGY15B000F044	G00	MRYGY16G0000221	SP	P11	Female	2016-04-09	2016-05-05	2016-07-03	1.65	2016-10-16	190	164	35.6	ALL
MRYGY16G000D214	MRYGY15B000M010	MRYGY15B000F044	G00	MRYGY16G0000221	SP	P11	Female	2016-04-09	2016-05-05	2016-07-03	1.65	2016-10-16	190	164	34.1	ALL
MRYGY16G000D219	MRYGY15B000M010	MRYGY15B000F044	G00	MRYGY16G0000221	SP	P11	Female	2016-04-09	2016-05-05	2016-07-03	1.65	2016-10-16	190	164	34.5	ALL
MRYGY16G000D264	MRYGY15B000M010	MRYGY15B000F044	G00	MRYGY16G0000221	SP	P11	Female	2016-04-09	2016-05-05	2016-07-03	1.65	2016-10-16	190	164	45.1	ALL
MRYGY16G000D309	MRYGY15B000M010	MRYGY15B000F044	G00	MRYGY16G0000221	SP	P11	Female	2016-04-09	2016-05-05	2016-07-03	1.65	2016-10-16	190	164	35.2	ALL
MRYGY16G000D350	MRYGY15B000M010	MRYGY15B000F044	G00	MRYGY16G0000221	SP	P11	Female	2016-04-09	2016-05-05	2016-07-03	1.65	2016-10-16	190	164	33.9	ALL
MRYGY16G000D402	MRYGY15B000M010	MRYGY15B000F044	G00	MRYGY16G0000221	SP	P11	Female	2016-04-09	2016-05-05	2016-07-03	1.65	2016-10-16	190	164	37.1	ALL
MRYGY16G000D442	MRYGY15B000M010	MRYGY15B000F044	G00	MRYGY16G0000221	SP	P11	Female	2016-04-09	2016-05-05	2016-07-03	1.65	2016-10-16	190	164	45.8	ALL
MRYGY16G000D688	MRYGY15B000M010	MRYGY15B000F044	G00	MRYGY16G0000221	SP	P11	Female	2016-04-09	2016-05-05	2016-07-03	1.65	2016-10-16	190	164	42	ALL
MRYGY16G0000063	MRYGY15B000M010	MRYGY15B000F044	G00	MRYGY16G0000221	SP	P14	Male	2016-04-09	2016-05-05	2016-07-03	1.6	2016-10-19	193	167	67.2	M2C
MRYGY16G0000078	MRYGY15B000M010	MRYGY15B000F044	G00	MRYGY16G0000221	SP	P14	Male	2016-04-09	2016-05-05	2016-07-03	1.6	2016-10-19	193	167	64.5	M1C
MRYGY16G0000248	MRYGY15B000M010	MRYGY15B000F044	G00	MRYGY16G0000221	SP	P14	Male	2016-04-09	2016-05-05	2016-07-03	1.6	2016-10-19	193	167	56.7	M2C
MRYGY16G0000258	MRYGY15B000M010	MRYGY15B000F044	G00	MRYGY16G0000221	SP	P14	Male	2016-04-09	2016-05-05	2016-07-03	1.6	2016-10-19	193	167	56.6	M2C
MRYGY16G0000259	MRYGY15B000M010	MRYGY15B000F044	G00	MRYGY16G0000221	SP	P14	Male	2016-04-09	2016-05-05	2016-07-03	1.6	2016-10-19	193	167	56.6	M2C
MRYGY16G0000269	MRYGY15B000M010	MRYGY15B000F044	G00	MRYGY16G0000221	SP	P14	Male	2016-04-09	2016-05-05	2016-07-03	1.6	2016-10-19	193	167	56.5	M2C
MRYGY16G0000274	MRYGY15B000M010	MRYGY15B000F044	G00	MRYGY16G0000221	SP	P14	Male	2016-04-09	2016-05-05	2016-07-03	1.6	2016-10-19	193	167	56.4	M2C
MRYGY16G0000307	MRYGY15B000M010	MRYGY15B000F044	G00	MRYGY16G0000221	SP	P14	Male	2016-04-09	2016-05-05	2016-07-03	1.6	2016-10-19	193	167	55.8	M2C
MRYGY16G0000335	MRYGY15B000M010	MRYGY15B000F044	G00	MRYGY16G0000221	SP	P14	Male	2016-04-09	2016-05-05	2016-07-03	1.6	2016-10-19	193	167	55.1	M1C
MRYGY16G0000407	MRYGY15B000M010	MRYGY15B000F044	G00	MRYGY16G0000221	SP	P14	Male	2016-04-09	2016-05-05	2016-07-03	1.6	2016-10-19	193	167	54.5	M2C
MRYGY16G0000443	MRYGY15B000M010	MRYGY15B000F044	G00	MRYGY16G0000221	SP	P14	Male	2016-04-09	2016-05-05	2016-07-03	1.6	2016-10-19	193	167	54.1	M2C
MRYGY16G0000541	MRYGY15B000M010	MRYGY15B000F044	G00	MRYGY16G0000221	SP	P14	Male	2016-04-09	2016-05-05	2016-07-03	1.6	2016-10-19	193	167	53.3	M2C
MRYGY16G0000573	MRYGY15B000M010	MRYGY15B000F044	G00	MRYGY16G0000221	SP	P14	Male	2016-04-09	2016-05-05	2016-07-03	1.6	2016-10-19	193	167	53	M2C
MRYGY16G0000796	MRYGY15B000M010	MRYGY15B000F044	G00	MRYGY16G0000221	SP	P14	Male	2016-04-09	2016-05-05	2016-07-03	1.6	2016-10-19	193	167	51.1	M2C
MRYGY16G0000943	MRYGY15B000M010	MRYGY15B000F044	G00	MRYGY16G0000221	SP	P14	Male	2016-04-09	2016-05-05	2016-07-03	1.6	2016-10-19	193	167	49.6	M2C
MRYGY16G0001033	MRYGY15B000M010	MRYGY15B000F044	G00	MRYGY16G0000221	SP	P14	Male	2016-04-09	2016-05-05	2016-07-03	1.6	2016-10-19	193	167	48.4	M2C
MRYGY16G0001352	MRYGY15B000M010	MRYGY15B000F044	G00	MRYGY16G0000221	SP	P14	Male	2016-04-09	2016-05-05	2016-07-03	1.6	2016-10-19	193	167	44	M2C
MRYGY16G0001938	MRYGY15B000M010	MRYGY15B000F044	G00	MRYGY16G0000221	SP	P14	Female	2016-04-09	2016-05-05	2016-07-03	1.6	2016-10-19	193	167	33.6	ALL
MRYGY16G0001944	MRYGY15B000M010	MRYGY15B000F044	G00	MRYGY16G0000221	SP	P14	Male	2016-04-09	2016-05-05	2016-07-03	1.6	2016-10-19	193	167	33.6	M2C
MRYGY16G0002023	MRYGY15B000M010	MRYGY15B000F044	G00	MRYGY16G0000221	SP	P14	Female	2016-04-09	2016-05-05	2016-07-03	1.6	2016-10-19	193	167	32.8	ALL
MRYGY16G0002099	MRYGY15B000M010	MRYGY15B000F044	G00	MRYGY16G0000221	SP	P14	Female	2016-04-09	2016-05-05	2016-07-03	1.6	2016-10-19	193	167	32.5	ALL
MRYGY16G0002103	MRYGY15B000M010	MRYGY15B000F044	G00	MRYGY16G0000221	SP	P14	Female	2016-04-09	2016-05-05	2016-07-03	1.6	2016-10-19	193	167	32.5	ALL
MRYGY16G0002144	MRYGY15B000M010	MRYGY15B000F044	G00	MRYGY16G0000221	SP	P14	Female	2016-04-09	2016-05-05	2016-07-03	1.6	2016-10-19	193	167	32.4	ALL
MRYGY16G0002309	MRYGY15B000M010	MRYGY15B000F044	G00	MRYGY16G0000221	SP	P14	Female	2016-04-09	2016-05-05	2016-07-03	1.6	2016-10-19	193	167	31.8	ALL
MRYGY16G0002579	MRYGY15B000M010	MRYGY15B000F044	G00	MRYGY16G0000221	SP	P14	Female	2016-04-09	2016-05-05	2016-07-03	1.6	2016-10-19	193	167	30.6	ALL
MRYGY16G0002765	MRYGY15B000M010	MRYGY15B000F044	G00	MRYGY16G0000221	SP	P14	Female	2016-04-09	2016-05-05	2016-07-03	1.6	2016-10-19	193	167	29.8	ALL
MRYGY16G0003035	MRYGY15B000M010	MRYGY15B000F044	G00	MRYGY16G0000221	SP	P14	Female	2016-04-09	2016-05-05	2016-07-03	1.6	2016-10-19	193	167	28.1	ALL
MRYGY16G0003104	MRYGY15B000M010	MRYGY15B000F044	G00	MRYGY16G0000221	SP	P14	Female	2016-04-09	2016-05-05	2016-07-03	1.6	2016-10-19	193	167	27.6	ALL
MRYGY16G0003141	MRYGY15B000M010	MRYGY15B000F044	G00	MRYGY16G0000221	SP	P14	Female	2016-04-09	2016-05-05	2016-07-03	1.6	2016-10-19	193	167	27.3	ALL
MRYGY16G0003281	MRYGY15B000M010	MRYGY15B000F044	G00	MRYGY16G0000221	SP	P14	Female	2016-04-09	2016-05-05	2016-07-03	1.6	2016-10-19	193	167	25.8	ALL
MRYGY16G0003391	MRYGY15B000M010	MRYGY15B000F044	G00	MRYGY16G0000221	SP	P14	Male	2016-04-09	2016-05-05	2016-07-03	1.6	2016-10-19	193	167	23.5	M2C
MRYGY16G000C283	MRYGY15B000M010	MRYGY15B000F044	G00	MRYGY16G0000221	SP	P14	Male	2016-04-09	2016-05-05	2016-07-03	1.6	2016-10-19	193	167	73.9	M2C
MRYGY16G000C402	MRYGY15B000M010	MRYGY15B000F044	G00	MRYGY16G0000221	SP	P14	Male	2016-04-09	2016-05-05	2016-07-03	1.6	2016-10-19	193	167	66.5	M2C
MRYGY16G000C449	MRYGY15B000M010	MRYGY15B000F044	G00	MRYGY16G0000221	SP	P14	Male	2016-04-09	2016-05-05	2016-07-03	1.6	2016-10-19	193	167	63.3	M2C
MRYGY16G000C482	MRYGY15B000M010	MRYGY15B000F044	G00	MRYGY16G0000221	SP	P14	Male	2016-04-09	2016-05-05	2016-07-03	1.6	2016-10-19	193	167	62.3	M2C
MRYGY16G000C739	MRYGY15B000M010	MRYGY15B000F044	G00	MRYGY16G0000221	SP	P14	Male	2016-04-09	2016-05-05	2016-07-03	1.6	2016-10-19	193	167	58	M2C
MRYGY16G000D745	MRYGY15B000M010	MRYGY15B000F044	G00	MRYGY16G0000221	SP	P14	Female	2016-04-09	2016-05-05	2016-07-03	1.6	2016-10-19	193	167	39.8	ALL
MRYGY16G000D753	MRYGY15B000M010	MRYGY15B000F044	G00	MRYGY16G0000221	SP	P14	Female	2016-04-09	2016-05-05	2016-07-03	1.6	2016-10-19	193	167	33.8	ALL
MRYGY16G000E005	MRYGY15B000M010	MRYGY15B000F044	G00	MRYGY16G0000221	SP	P14	Female	2016-04-09	2016-05-05	2016-07-03	1.6	2016-10-19	193	167	48.1	ALL
MRYGY16G000E233	MRYGY15B000M010	MRYGY15B000F044	G00	MRYGY16G0000221	SP	P14	Female	2016-04-09	2016-05-05	2016-07-03	1.6	2016-10-19	193	167	33.4	ALL
MRYGY16G000E248	MRYGY15B000M010	MRYGY15B000F044	G00	MRYGY16G0000221	SP	P14	Female	2016-04-09	2016-05-05	2016-07-03	1.6	2016-10-19	193	167	34.9	ALL
MRYGY16G000E338	MRYGY15B000M010	MRYGY15B000F044	G00	MRYGY16G0000221	SP	P14	Female	2016-04-09	2016-05-05	2016-07-03	1.6	2016-10-19	193	167	39.5	ALL
MRYGY16G000E432	MRYGY15B000M010	MRYGY15B000F044	G00	MRYGY16G0000221	SP	P14	Female	2016-04-09	2016-05-05	2016-07-03	1.6	2016-10-19	193	167	34.4	ALL
MRYGY16G000E524	MRYGY15B000M010	MRYGY15B000F044	G00	MRYGY16G0000221	SP	P14	Female	2016-04-09	2016-05-05	2016-07-03	1.6	2016-10-19	193	167	45	ALL
MRYGY16G000E692	MRYGY15B000M010	MRYGY15B000F044	G00	MRYGY16G0000221	SP	P14	Female	2016-04-09	2016-05-05	2016-07-03	1.6	2016-10-19	193	167	38.2	ALL
MRYGY16G000E719	MRYGY15B000M010	MRYGY15B000F044	G00	MRYGY16G0000221	SP	P14	Female	2016-04-09	2016-05-05	2016-07-03	1.6	2016-10-19	193	167	51.5	ALL
MRYGY16G000E774	MRYGY15B000M010	MRYGY15B000F044	G00	MRYGY16G0000221	SP	P14	Female	2016-04-09	2016-05-05	2016-07-03	1.6	2016-10-19	193	167	34.6	ALL
MRYGY16G000E820	MRYGY15B000M010	MRYGY15B000F044	G00	MRYGY16G0000221	SP	P14	Female	2016-04-09	2016-05-05	2016-07-03	1.6	2016-10-19	193	167	40.9	ALL
MRYGY16G000E843	MRYGY15B000M010	MRYGY15B000F044	G00	MRYGY16G0000221	SP	P14	Female	2016-04-09	2016-05-05	2016-07-03	1.6	2016-10-19	193	167	34.7	ALL
MRYGY16G000E877	MRYGY15B000M010	MRYGY15B000F044	G00	MRYGY16G0000221	SP	P14	Female	2016-04-09	2016-05-05	2016-07-03	1.6	2016-10-19	193	167	35.1	ALL
MRYGY16G000F014	MRYGY15B000M010	MRYGY15B000F044	G00	MRYGY16G0000221	SP	P14	Male	2016-04-09	2016-05-05	2016-07-03	1.6	2016-10-19	193	167	62.9	M2C
MRYGY16G000F042	MRYGY15B000M010	MRYGY15B000F044	G00	MRYGY16G0000221	SP	P14	Male	2016-04-09	2016-05-05	2016-07-03	1.6	2016-10-19	193	167	62.3	M2C
MRYGY16G000F175	MRYGY15B000M010	MRYGY15B000F044	G00	MRYGY16G0000221	SP	P14	Male	2016-04-09	2016-05-05	2016-07-03	1.6	2016-10-19	193	167	71.1	M2C
MRYGY16G000F277	MRYGY15B000M010	MRYGY15B000F044	G00	MRYGY16G0000221	SP	P14	Male	2016-04-09	2016-05-05	2016-07-03	1.6	2016-10-19	193	167	64.9	M2C
MRYGY16G000F423	MRYGY15B000M010	MRYGY15B000F044	G00	MRYGY16G0000221	SP	P14	Female	2016-04-09	2016-05-05	2016-07-03	1.6	2016-10-19	193	167	34.8	ALL
MRYGY16G000F428	MRYGY15B000M010	MRYGY15B000F044	G00	MRYGY16G0000221	SP	P14	Female	2016-04-09	2016-05-05	2016-07-03	1.6	2016-10-19	193	167	35.8	ALL
MRYGY16G000F492	MRYGY15B000M010	MRYGY15B000F044	G00	MRYGY16G0000221	SP	P14	Female	2016-04-09	2016-05-05	2016-07-03	1.6	2016-10-19	193	167	34.4	ALL
MRYGY16G000F611	MRYGY15B000M010	MRYGY15B000F044	G00	MRYGY16G0000221	SP	P14	Female	2016-04-09	2016-05-05	2016-07-03	1.6	2016-10-19	193	167	38.5	ALL
MRYGY16G000F638	MRYGY15B000M010	MRYGY15B000F044	G00	MRYGY16G0000221	SP	P14	Female	2016-04-09	2016-05-05	2016-07-03	1.6	2016-10-19	193	167	36.7	ALL
MRYGY16G000F668	MRYGY15B000M010	MRYGY15B000F044	G00	MRYGY16G0000221	SP	P14	Female	2016-04-09	2016-05-05	2016-07-03	1.6	2016-10-19	193	167	35.5	ALL
MRYGY16G0000083	MRYGY15B000M010	MRYGY15B000F059	G00	MRYGY16G0000222	SP	P11	Male	2016-04-12	2016-05-06	2016-07-04	1.38	2016-10-16	187	163	64.1	M2C
MRYGY16G0000094	MRYGY15B000M010	MRYGY15B000F059	G00	MRYGY16G0000222	SP	P11	Male	2016-04-12	2016-05-06	2016-07-04	1.38	2016-10-16	187	163	63.1	M2C
MRYGY16G0000477	MRYGY15B000M010	MRYGY15B000F059	G00	MRYGY16G0000222	SP	P11	Male	2016-04-12	2016-05-06	2016-07-04	1.38	2016-10-16	187	163	53.83	M2C
MRYGY16G0000927	MRYGY15B000M010	MRYGY15B000F059	G00	MRYGY16G0000222	SP	P11	Male	2016-04-12	2016-05-06	2016-07-04	1.38	2016-10-16	187	163	49.85	M2C
MRYGY16G0000981	MRYGY15B000M010	MRYGY15B000F059	G00	MRYGY16G0000222	SP	P11	Male	2016-04-12	2016-05-06	2016-07-04	1.38	2016-10-16	187	163	49.1	M2C
MRYGY16G0002423	MRYGY15B000M010	MRYGY15B000F059	G00	MRYGY16G0000222	SP	P11	Female	2016-04-12	2016-05-06	2016-07-04	1.38	2016-10-16	187	163	31.3	ALL
MRYGY16G0002716	MRYGY15B000M010	MRYGY15B000F059	G00	MRYGY16G0000222	SP	P11	Female	2016-04-12	2016-05-06	2016-07-04	1.38	2016-10-16	187	163	30	ALL
MRYGY16G0002766	MRYGY15B000M010	MRYGY15B000F059	G00	MRYGY16G0000222	SP	P11	Female	2016-04-12	2016-05-06	2016-07-04	1.38	2016-10-16	187	163	29.8	ALL
MRYGY16G000A091	MRYGY15B000M010	MRYGY15B000F059	G00	MRYGY16G0000222	SP	P11	Male	2016-04-12	2016-05-06	2016-07-04	1.38	2016-10-16	187	163	67.86	M2C
MRYGY16G000A105	MRYGY15B000M010	MRYGY15B000F059	G00	MRYGY16G0000222	SP	P11	Male	2016-04-12	2016-05-06	2016-07-04	1.38	2016-10-16	187	163	70.12	M2C
MRYGY16G000A172	MRYGY15B000M010	MRYGY15B000F059	G00	MRYGY16G0000222	SP	P11	Male	2016-04-12	2016-05-06	2016-07-04	1.38	2016-10-16	187	163	57.86	M2C
MRYGY16G000A192	MRYGY15B000M010	MRYGY15B000F059	G00	MRYGY16G0000222	SP	P11	Male	2016-04-12	2016-05-06	2016-07-04	1.38	2016-10-16	187	163	72.67	M2C
MRYGY16G000A275	MRYGY15B000M010	MRYGY15B000F059	G00	MRYGY16G0000222	SP	P11	Male	2016-04-12	2016-05-06	2016-07-04	1.38	2016-10-16	187	163	78.46	M2C
MRYGY16G000A307	MRYGY15B000M010	MRYGY15B000F059	G00	MRYGY16G0000222	SP	P11	Male	2016-04-12	2016-05-06	2016-07-04	1.38	2016-10-16	187	163	82.58	M2C
MRYGY16G000A316	MRYGY15B000M010	MRYGY15B000F059	G00	MRYGY16G0000222	SP	P11	Male	2016-04-12	2016-05-06	2016-07-04	1.38	2016-10-16	187	163	82	M2C
MRYGY16G000A338	MRYGY15B000M010	MRYGY15B000F059	G00	MRYGY16G0000222	SP	P11	Male	2016-04-12	2016-05-06	2016-07-04	1.38	2016-10-16	187	163	70.36	M2C
MRYGY16G000A344	MRYGY15B000M010	MRYGY15B000F059	G00	MRYGY16G0000222	SP	P11	Male	2016-04-12	2016-05-06	2016-07-04	1.38	2016-10-16	187	163	65.74	M2C
MRYGY16G000A345	MRYGY15B000M010	MRYGY15B000F059	G00	MRYGY16G0000222	SP	P11	Male	2016-04-12	2016-05-06	2016-07-04	1.38	2016-10-16	187	163	59.76	M1C
MRYGY16G000A349	MRYGY15B000M010	MRYGY15B000F059	G00	MRYGY16G0000222	SP	P11	Male	2016-04-12	2016-05-06	2016-07-04	1.38	2016-10-16	187	163	62	M2C
MRYGY16G000A467	MRYGY15B000M010	MRYGY15B000F059	G00	MRYGY16G0000222	SP	P11	Male	2016-04-12	2016-05-06	2016-07-04	1.38	2016-10-16	187	163	60.8	M2C
MRYGY16G000A704	MRYGY15B000M010	MRYGY15B000F059	G00	MRYGY16G0000222	SP	P11	Male	2016-04-12	2016-05-06	2016-07-04	1.38	2016-10-16	187	163	70.2	M2C
MRYGY16G000A756	MRYGY15B000M010	MRYGY15B000F059	G00	MRYGY16G0000222	SP	P11	Male	2016-04-12	2016-05-06	2016-07-04	1.38	2016-10-16	187	163	57	M1C
MRYGY16G000A848	MRYGY15B000M010	MRYGY15B000F059	G00	MRYGY16G0000222	SP	P11	Male	2016-04-12	2016-05-06	2016-07-04	1.38	2016-10-16	187	163	58.3	M2C
MRYGY16G000A883	MRYGY15B000M010	MRYGY15B000F059	G00	MRYGY16G0000222	SP	P11	Male	2016-04-12	2016-05-06	2016-07-04	1.38	2016-10-16	187	163	64.1	M2C
MRYGY16G000B046	MRYGY15B000M010	MRYGY15B000F059	G00	MRYGY16G0000222	SP	P11	Female	2016-04-12	2016-05-06	2016-07-04	1.38	2016-10-16	187	163	41.68	ALL
MRYGY16G000B112	MRYGY15B000M010	MRYGY15B000F059	G00	MRYGY16G0000222	SP	P11	Female	2016-04-12	2016-05-06	2016-07-04	1.38	2016-10-16	187	163	37.46	ALL
MRYGY16G000B133	MRYGY15B000M010	MRYGY15B000F059	G00	MRYGY16G0000222	SP	P11	Female	2016-04-12	2016-05-06	2016-07-04	1.38	2016-10-16	187	163	36.89	ALL
MRYGY16G000B214	MRYGY15B000M010	MRYGY15B000F059	G00	MRYGY16G0000222	SP	P11	Female	2016-04-12	2016-05-06	2016-07-04	1.38	2016-10-16	187	163	33.72	ALL
MRYGY16G000B313	MRYGY15B000M010	MRYGY15B000F059	G00	MRYGY16G0000222	SP	P11	Female	2016-04-12	2016-05-06	2016-07-04	1.38	2016-10-16	187	163	35.07	ALL
MRYGY16G000B504	MRYGY15B000M010	MRYGY15B000F059	G00	MRYGY16G0000222	SP	P11	Female	2016-04-12	2016-05-06	2016-07-04	1.38	2016-10-16	187	163	34.5	ALL
MRYGY16G000B541	MRYGY15B000M010	MRYGY15B000F059	G00	MRYGY16G0000222	SP	P11	Female	2016-04-12	2016-05-06	2016-07-04	1.38	2016-10-16	187	163	33.2	ALL
MRYGY16G000B570	MRYGY15B000M010	MRYGY15B000F059	G00	MRYGY16G0000222	SP	P11	Female	2016-04-12	2016-05-06	2016-07-04	1.38	2016-10-16	187	163	44.3	ALL
MRYGY16G000B594	MRYGY15B000M010	MRYGY15B000F059	G00	MRYGY16G0000222	SP	P11	Female	2016-04-12	2016-05-06	2016-07-04	1.38	2016-10-16	187	163	44	ALL
MRYGY16G000B595	MRYGY15B000M010	MRYGY15B000F059	G00	MRYGY16G0000222	SP	P11	Female	2016-04-12	2016-05-06	2016-07-04	1.38	2016-10-16	187	163	44.6	ALL
MRYGY16G000B647	MRYGY15B000M010	MRYGY15B000F059	G00	MRYGY16G0000222	SP	P11	Female	2016-04-12	2016-05-06	2016-07-04	1.38	2016-10-16	187	163	40.1	ALL
MRYGY16G000B707	MRYGY15B000M010	MRYGY15B000F059	G00	MRYGY16G0000222	SP	P11	Female	2016-04-12	2016-05-06	2016-07-04	1.38	2016-10-16	187	163	35.1	ALL
MRYGY16G000B723	MRYGY15B000M010	MRYGY15B000F059	G00	MRYGY16G0000222	SP	P11	Female	2016-04-12	2016-05-06	2016-07-04	1.38	2016-10-16	187	163	40.1	ALL
MRYGY16G000B750	MRYGY15B000M010	MRYGY15B000F059	G00	MRYGY16G0000222	SP	P11	Female	2016-04-12	2016-05-06	2016-07-04	1.38	2016-10-16	187	163	43.4	ALL
MRYGY16G000B780	MRYGY15B000M010	MRYGY15B000F059	G00	MRYGY16G0000222	SP	P11	Female	2016-04-12	2016-05-06	2016-07-04	1.38	2016-10-16	187	163	39.1	ALL
MRYGY16G000B785	MRYGY15B000M010	MRYGY15B000F059	G00	MRYGY16G0000222	SP	P11	Female	2016-04-12	2016-05-06	2016-07-04	1.38	2016-10-16	187	163	35.5	ALL
MRYGY16G000C111	MRYGY15B000M010	MRYGY15B000F059	G00	MRYGY16G0000222	SP	P11	Male	2016-04-12	2016-05-06	2016-07-04	1.38	2016-10-16	187	163	61.2	M2C
MRYGY16G000D005	MRYGY15B000M010	MRYGY15B000F059	G00	MRYGY16G0000222	SP	P11	Female	2016-04-12	2016-05-06	2016-07-04	1.38	2016-10-16	187	163	34	ALL
MRYGY16G000D006	MRYGY15B000M010	MRYGY15B000F059	G00	MRYGY16G0000222	SP	P11	Female	2016-04-12	2016-05-06	2016-07-04	1.38	2016-10-16	187	163	33.2	ALL
MRYGY16G000D112	MRYGY15B000M010	MRYGY15B000F059	G00	MRYGY16G0000222	SP	P11	Female	2016-04-12	2016-05-06	2016-07-04	1.38	2016-10-16	187	163	48.8	ALL
MRYGY16G000D166	MRYGY15B000M010	MRYGY15B000F059	G00	MRYGY16G0000222	SP	P11	Female	2016-04-12	2016-05-06	2016-07-04	1.38	2016-10-16	187	163	46.3	ALL
MRYGY16G000D184	MRYGY15B000M010	MRYGY15B000F059	G00	MRYGY16G0000222	SP	P11	Female	2016-04-12	2016-05-06	2016-07-04	1.38	2016-10-16	187	163	42.2	ALL
MRYGY16G000D192	MRYGY15B000M010	MRYGY15B000F059	G00	MRYGY16G0000222	SP	P11	Female	2016-04-12	2016-05-06	2016-07-04	1.38	2016-10-16	187	163	44	ALL
MRYGY16G000D193	MRYGY15B000M010	MRYGY15B000F059	G00	MRYGY16G0000222	SP	P11	Female	2016-04-12	2016-05-06	2016-07-04	1.38	2016-10-16	187	163	39.6	ALL
MRYGY16G000D231	MRYGY15B000M010	MRYGY15B000F059	G00	MRYGY16G0000222	SP	P11	Female	2016-04-12	2016-05-06	2016-07-04	1.38	2016-10-16	187	163	39.2	ALL
MRYGY16G000D251	MRYGY15B000M010	MRYGY15B000F059	G00	MRYGY16G0000222	SP	P11	Female	2016-04-12	2016-05-06	2016-07-04	1.38	2016-10-16	187	163	37.2	ALL
MRYGY16G000D293	MRYGY15B000M010	MRYGY15B000F059	G00	MRYGY16G0000222	SP	P11	Female	2016-04-12	2016-05-06	2016-07-04	1.38	2016-10-16	187	163	35.1	ALL
MRYGY16G000D380	MRYGY15B000M010	MRYGY15B000F059	G00	MRYGY16G0000222	SP	P11	Female	2016-04-12	2016-05-06	2016-07-04	1.38	2016-10-16	187	163	42.3	ALL
MRYGY16G000D429	MRYGY15B000M010	MRYGY15B000F059	G00	MRYGY16G0000222	SP	P11	Female	2016-04-12	2016-05-06	2016-07-04	1.38	2016-10-16	187	163	45.2	ALL
MRYGY16G000D545	MRYGY15B000M010	MRYGY15B000F059	G00	MRYGY16G0000222	SP	P11	Female	2016-04-12	2016-05-06	2016-07-04	1.38	2016-10-16	187	163	38.7	ALL
MRYGY16G000d467	MRYGY15B000M010	MRYGY15B000F059	G00	MRYGY16G0000222	SP	P11	Female	2016-04-12	2016-05-06	2016-07-04	1.38	2016-10-16	187	163	34.8	ALL
MRYGY16G0000024	MRYGY15B000M010	MRYGY15B000F059	G00	MRYGY16G0000222	SP	P14	Male	2016-04-12	2016-05-06	2016-07-04	1.4	2016-10-19	190	166	73.7	M1C
MRYGY16G0000086	MRYGY15B000M010	MRYGY15B000F059	G00	MRYGY16G0000222	SP	P14	Male	2016-04-12	2016-05-06	2016-07-04	1.4	2016-10-19	190	166	63.7	M2C
MRYGY16G0000177	MRYGY15B000M010	MRYGY15B000F059	G00	MRYGY16G0000222	SP	P14	Male	2016-04-12	2016-05-06	2016-07-04	1.4	2016-10-19	190	166	57.7	M2C
MRYGY16G0000213	MRYGY15B000M010	MRYGY15B000F059	G00	MRYGY16G0000222	SP	P14	Male	2016-04-12	2016-05-06	2016-07-04	1.4	2016-10-19	190	166	57	M1C
MRYGY16G0000255	MRYGY15B000M010	MRYGY15B000F059	G00	MRYGY16G0000222	SP	P14	Male	2016-04-12	2016-05-06	2016-07-04	1.4	2016-10-19	190	166	56.6	M2C
MRYGY16G0000439	MRYGY15B000M010	MRYGY15B000F059	G00	MRYGY16G0000222	SP	P14	Male	2016-04-12	2016-05-06	2016-07-04	1.4	2016-10-19	190	166	54.2	M2C
MRYGY16G0000932	MRYGY15B000M010	MRYGY15B000F059	G00	MRYGY16G0000222	SP	P14	Male	2016-04-12	2016-05-06	2016-07-04	1.4	2016-10-19	190	166	49.7	M0C
MRYGY16G0001040	MRYGY15B000M010	MRYGY15B000F059	G00	MRYGY16G0000222	SP	P14	Male	2016-04-12	2016-05-06	2016-07-04	1.4	2016-10-19	190	166	48.2	M0C
MRYGY16G0002029	MRYGY15B000M010	MRYGY15B000F059	G00	MRYGY16G0000222	SP	P14	Female	2016-04-12	2016-05-06	2016-07-04	1.4	2016-10-19	190	166	32.8	ALL
MRYGY16G0002122	MRYGY15B000M010	MRYGY15B000F059	G00	MRYGY16G0000222	SP	P14	Female	2016-04-12	2016-05-06	2016-07-04	1.4	2016-10-19	190	166	32.5	ALL
MRYGY16G0002333	MRYGY15B000M010	MRYGY15B000F059	G00	MRYGY16G0000222	SP	P14	Female	2016-04-12	2016-05-06	2016-07-04	1.4	2016-10-19	190	166	31.7	ALL
MRYGY16G0002421	MRYGY15B000M010	MRYGY15B000F059	G00	MRYGY16G0000222	SP	P14	Female	2016-04-12	2016-05-06	2016-07-04	1.4	2016-10-19	190	166	31.3	ALL
MRYGY16G0002850	MRYGY15B000M010	MRYGY15B000F059	G00	MRYGY16G0000222	SP	P14	Female	2016-04-12	2016-05-06	2016-07-04	1.4	2016-10-19	190	166	29.2	ALL
MRYGY16G000C243	MRYGY15B000M010	MRYGY15B000F059	G00	MRYGY16G0000222	SP	P14	Male	2016-04-12	2016-05-06	2016-07-04	1.4	2016-10-19	190	166	68.2	M2C
MRYGY16G000C261	MRYGY15B000M010	MRYGY15B000F059	G00	MRYGY16G0000222	SP	P14	Male	2016-04-12	2016-05-06	2016-07-04	1.4	2016-10-19	190	166	78.6	M2C
MRYGY16G000C318	MRYGY15B000M010	MRYGY15B000F059	G00	MRYGY16G0000222	SP	P14	Male	2016-04-12	2016-05-06	2016-07-04	1.4	2016-10-19	190	166	64.2	M2C
MRYGY16G000C319	MRYGY15B000M010	MRYGY15B000F059	G00	MRYGY16G0000222	SP	P14	Male	2016-04-12	2016-05-06	2016-07-04	1.4	2016-10-19	190	166	64.9	M2C
MRYGY16G000C351	MRYGY15B000M010	MRYGY15B000F059	G00	MRYGY16G0000222	SP	P14	Male	2016-04-12	2016-05-06	2016-07-04	1.4	2016-10-19	190	166	84	M2C
MRYGY16G000C386	MRYGY15B000M010	MRYGY15B000F059	G00	MRYGY16G0000222	SP	P14	Male	2016-04-12	2016-05-06	2016-07-04	1.4	2016-10-19	190	166	62.1	M2C
MRYGY16G000C391	MRYGY15B000M010	MRYGY15B000F059	G00	MRYGY16G0000222	SP	P14	Male	2016-04-12	2016-05-06	2016-07-04	1.4	2016-10-19	190	166	58.1	M2C
MRYGY16G000C423	MRYGY15B000M010	MRYGY15B000F059	G00	MRYGY16G0000222	SP	P14	Male	2016-04-12	2016-05-06	2016-07-04	1.4	2016-10-19	190	166	75	M2C
MRYGY16G000C448	MRYGY15B000M010	MRYGY15B000F059	G00	MRYGY16G0000222	SP	P14	Male	2016-04-12	2016-05-06	2016-07-04	1.4	2016-10-19	190	166	69.2	M2C
MRYGY16G000C462	MRYGY15B000M010	MRYGY15B000F059	G00	MRYGY16G0000222	SP	P14	Male	2016-04-12	2016-05-06	2016-07-04	1.4	2016-10-19	190	166	71.2	M2C
MRYGY16G000C496	MRYGY15B000M010	MRYGY15B000F059	G00	MRYGY16G0000222	SP	P14	Male	2016-04-12	2016-05-06	2016-07-04	1.4	2016-10-19	190	166	68.9	M2C
MRYGY16G000C569	MRYGY15B000M010	MRYGY15B000F059	G00	MRYGY16G0000222	SP	P14	Male	2016-04-12	2016-05-06	2016-07-04	1.4	2016-10-19	190	166	61.6	M2C
MRYGY16G000C579	MRYGY15B000M010	MRYGY15B000F059	G00	MRYGY16G0000222	SP	P14	Male	2016-04-12	2016-05-06	2016-07-04	1.4	2016-10-19	190	166	77.8	M2C
MRYGY16G000C620	MRYGY15B000M010	MRYGY15B000F059	G00	MRYGY16G0000222	SP	P14	Male	2016-04-12	2016-05-06	2016-07-04	1.4	2016-10-19	190	166	67.8	M2C
MRYGY16G000C634	MRYGY15B000M010	MRYGY15B000F059	G00	MRYGY16G0000222	SP	P14	Male	2016-04-12	2016-05-06	2016-07-04	1.4	2016-10-19	190	166	64.9	M2C
MRYGY16G000C659	MRYGY15B000M010	MRYGY15B000F059	G00	MRYGY16G0000222	SP	P14	Male	2016-04-12	2016-05-06	2016-07-04	1.4	2016-10-19	190	166	61.6	M2C
MRYGY16G000C775	MRYGY15B000M010	MRYGY15B000F059	G00	MRYGY16G0000222	SP	P14	Male	2016-04-12	2016-05-06	2016-07-04	1.4	2016-10-19	190	166	68.7	M2C
MRYGY16G000C836	MRYGY15B000M010	MRYGY15B000F059	G00	MRYGY16G0000222	SP	P14	Male	2016-04-12	2016-05-06	2016-07-04	1.4	2016-10-19	190	166	85	M2C
MRYGY16G000C869	MRYGY15B000M010	MRYGY15B000F059	G00	MRYGY16G0000222	SP	P14	Male	2016-04-12	2016-05-06	2016-07-04	1.4	2016-10-19	190	166	59.1	M1C
MRYGY16G000D792	MRYGY15B000M010	MRYGY15B000F059	G00	MRYGY16G0000222	SP	P14	Female	2016-04-12	2016-05-06	2016-07-04	1.4	2016-10-19	190	166	41.1	ALL
MRYGY16G000D812	MRYGY15B000M010	MRYGY15B000F059	G00	MRYGY16G0000222	SP	P14	Female	2016-04-12	2016-05-06	2016-07-04	1.4	2016-10-19	190	166	45.4	ALL
MRYGY16G000D874	MRYGY15B000M010	MRYGY15B000F059	G00	MRYGY16G0000222	SP	P14	Female	2016-04-12	2016-05-06	2016-07-04	1.4	2016-10-19	190	166	29.7	ALL
MRYGY16G000E059	MRYGY15B000M010	MRYGY15B000F059	G00	MRYGY16G0000222	SP	P14	Female	2016-04-12	2016-05-06	2016-07-04	1.4	2016-10-19	190	166	45.5	ALL
MRYGY16G000E064	MRYGY15B000M010	MRYGY15B000F059	G00	MRYGY16G0000222	SP	P14	Female	2016-04-12	2016-05-06	2016-07-04	1.4	2016-10-19	190	166	41.2	ALL
MRYGY16G000E183	MRYGY15B000M010	MRYGY15B000F059	G00	MRYGY16G0000222	SP	P14	Female	2016-04-12	2016-05-06	2016-07-04	1.4	2016-10-19	190	166	36.6	ALL
MRYGY16G000E232	MRYGY15B000M010	MRYGY15B000F059	G00	MRYGY16G0000222	SP	P14	Female	2016-04-12	2016-05-06	2016-07-04	1.4	2016-10-19	190	166	33.9	ALL
MRYGY16G000E266	MRYGY15B000M010	MRYGY15B000F059	G00	MRYGY16G0000222	SP	P14	Female	2016-04-12	2016-05-06	2016-07-04	1.4	2016-10-19	190	166	38.7	ALL
MRYGY16G000E276	MRYGY15B000M010	MRYGY15B000F059	G00	MRYGY16G0000222	SP	P14	Female	2016-04-12	2016-05-06	2016-07-04	1.4	2016-10-19	190	166	39.1	ALL
MRYGY16G000E284	MRYGY15B000M010	MRYGY15B000F059	G00	MRYGY16G0000222	SP	P14	Female	2016-04-12	2016-05-06	2016-07-04	1.4	2016-10-19	190	166	40.2	ALL
MRYGY16G000E392	MRYGY15B000M010	MRYGY15B000F059	G00	MRYGY16G0000222	SP	P14	Female	2016-04-12	2016-05-06	2016-07-04	1.4	2016-10-19	190	166	40.9	ALL
MRYGY16G000E398	MRYGY15B000M010	MRYGY15B000F059	G00	MRYGY16G0000222	SP	P14	Female	2016-04-12	2016-05-06	2016-07-04	1.4	2016-10-19	190	166	41.3	ALL
MRYGY16G000E452	MRYGY15B000M010	MRYGY15B000F059	G00	MRYGY16G0000222	SP	P14	Female	2016-04-12	2016-05-06	2016-07-04	1.4	2016-10-19	190	166	49.7	ALL
MRYGY16G000E496	MRYGY15B000M010	MRYGY15B000F059	G00	MRYGY16G0000222	SP	P14	Female	2016-04-12	2016-05-06	2016-07-04	1.4	2016-10-19	190	166	42.5	ALL
MRYGY16G000E498	MRYGY15B000M010	MRYGY15B000F059	G00	MRYGY16G0000222	SP	P14	Female	2016-04-12	2016-05-06	2016-07-04	1.4	2016-10-19	190	166	37.6	ALL
MRYGY16G000E635	MRYGY15B000M010	MRYGY15B000F059	G00	MRYGY16G0000222	SP	P14	Female	2016-04-12	2016-05-06	2016-07-04	1.4	2016-10-19	190	166	34.7	ALL
MRYGY16G000E686	MRYGY15B000M010	MRYGY15B000F059	G00	MRYGY16G0000222	SP	P14	Female	2016-04-12	2016-05-06	2016-07-04	1.4	2016-10-19	190	166	40.6	ALL
MRYGY16G000E741	MRYGY15B000M010	MRYGY15B000F059	G00	MRYGY16G0000222	SP	P14	Female	2016-04-12	2016-05-06	2016-07-04	1.4	2016-10-19	190	166	43.8	ALL
MRYGY16G000E742	MRYGY15B000M010	MRYGY15B000F059	G00	MRYGY16G0000222	SP	P14	Female	2016-04-12	2016-05-06	2016-07-04	1.4	2016-10-19	190	166	35.4	ALL
MRYGY16G000F051	MRYGY15B000M010	MRYGY15B000F059	G00	MRYGY16G0000222	SP	P14	Male	2016-04-12	2016-05-06	2016-07-04	1.4	2016-10-19	190	166	72.7	M2C
MRYGY16G000F100	MRYGY15B000M010	MRYGY15B000F059	G00	MRYGY16G0000222	SP	P14	Male	2016-04-12	2016-05-06	2016-07-04	1.4	2016-10-19	190	166	62.6	M2C
MRYGY16G000F112	MRYGY15B000M010	MRYGY15B000F059	G00	MRYGY16G0000222	SP	P14	Male	2016-04-12	2016-05-06	2016-07-04	1.4	2016-10-19	190	166	68	M2C
MRYGY16G000F135	MRYGY15B000M010	MRYGY15B000F059	G00	MRYGY16G0000222	SP	P14	Male	2016-04-12	2016-05-06	2016-07-04	1.4	2016-10-19	190	166	65.1	M2C
MRYGY16G000F147	MRYGY15B000M010	MRYGY15B000F059	G00	MRYGY16G0000222	SP	P14	Male	2016-04-12	2016-05-06	2016-07-04	1.4	2016-10-19	190	166	70.9	M2C
MRYGY16G000F154	MRYGY15B000M010	MRYGY15B000F059	G00	MRYGY16G0000222	SP	P14	Male	2016-04-12	2016-05-06	2016-07-04	1.4	2016-10-19	190	166	79.1	M2C
MRYGY16G000F159	MRYGY15B000M010	MRYGY15B000F059	G00	MRYGY16G0000222	SP	P14	Male	2016-04-12	2016-05-06	2016-07-04	1.4	2016-10-19	190	166	68.6	M2C
MRYGY16G000F179	MRYGY15B000M010	MRYGY15B000F059	G00	MRYGY16G0000222	SP	P14	Male	2016-04-12	2016-05-06	2016-07-04	1.4	2016-10-19	190	166	64.5	M2C
MRYGY16G000F270	MRYGY15B000M010	MRYGY15B000F059	G00	MRYGY16G0000222	SP	P14	Male	2016-04-12	2016-05-06	2016-07-04	1.4	2016-10-19	190	166	63.3	M2C
MRYGY16G000F435	MRYGY15B000M010	MRYGY15B000F059	G00	MRYGY16G0000222	SP	P14	Female	2016-04-12	2016-05-06	2016-07-04	1.4	2016-10-19	190	166	42.1	ALL
MRYGY16G000F479	MRYGY15B000M010	MRYGY15B000F059	G00	MRYGY16G0000222	SP	P14	Female	2016-04-12	2016-05-06	2016-07-04	1.4	2016-10-19	190	166	40.7	ALL
MRYGY16G000F480	MRYGY15B000M010	MRYGY15B000F059	G00	MRYGY16G0000222	SP	P14	Female	2016-04-12	2016-05-06	2016-07-04	1.4	2016-10-19	190	166	48.3	ALL
MRYGY16G000F528	MRYGY15B000M010	MRYGY15B000F059	G00	MRYGY16G0000222	SP	P14	Female	2016-04-12	2016-05-06	2016-07-04	1.4	2016-10-19	190	166	50.5	ALL
MRYGY16G000F571	MRYGY15B000M010	MRYGY15B000F059	G00	MRYGY16G0000222	SP	P14	Female	2016-04-12	2016-05-06	2016-07-04	1.4	2016-10-19	190	166	48.1	ALL
MRYGY16G000F676	MRYGY15B000M010	MRYGY15B000F059	G00	MRYGY16G0000222	SP	P14	Female	2016-04-12	2016-05-06	2016-07-04	1.4	2016-10-19	190	166	36.3	ALL
MRYGY16G0000049	MRYGY15B000M011	MRYGY15B000F036	G00	MRYGY16G0000241	SP	P11	Male	2016-04-08	2016-05-05	2016-07-03	1.71	2016-10-16	191	164	69.1	M2C
MRYGY16G0000459	MRYGY15B000M011	MRYGY15B000F036	G00	MRYGY16G0000241	SP	P11	Male	2016-04-08	2016-05-05	2016-07-03	1.71	2016-10-16	191	164	54	M1C
MRYGY16G0000471	MRYGY15B000M011	MRYGY15B000F036	G00	MRYGY16G0000241	SP	P11	Male	2016-04-08	2016-05-05	2016-07-03	1.71	2016-10-16	191	164	53.9	M2C
MRYGY16G0000856	MRYGY15B000M011	MRYGY15B000F036	G00	MRYGY16G0000241	SP	P11	Male	2016-04-08	2016-05-05	2016-07-03	1.71	2016-10-16	191	164	50.5	M2C
MRYGY16G0000997	MRYGY15B000M011	MRYGY15B000F036	G00	MRYGY16G0000241	SP	P11	Male	2016-04-08	2016-05-05	2016-07-03	1.71	2016-10-16	191	164	48.9	M2C
MRYGY16G0001444	MRYGY15B000M011	MRYGY15B000F036	G00	MRYGY16G0000241	SP	P11	Male	2016-04-08	2016-05-05	2016-07-03	1.71	2016-10-16	191	164	42.7	M2C
MRYGY16G0001864	MRYGY15B000M011	MRYGY15B000F036	G00	MRYGY16G0000241	SP	P11	Female	2016-04-08	2016-05-05	2016-07-03	1.71	2016-10-16	191	164	34.6	ALL
MRYGY16G0001923	MRYGY15B000M011	MRYGY15B000F036	G00	MRYGY16G0000241	SP	P11	Female	2016-04-08	2016-05-05	2016-07-03	1.71	2016-10-16	191	164	33.81	ALL
MRYGY16G0002066	MRYGY15B000M011	MRYGY15B000F036	G00	MRYGY16G0000241	SP	P11	Female	2016-04-08	2016-05-05	2016-07-03	1.71	2016-10-16	191	164	32.7	ALL
MRYGY16G0002179	MRYGY15B000M011	MRYGY15B000F036	G00	MRYGY16G0000241	SP	P11	Female	2016-04-08	2016-05-05	2016-07-03	1.71	2016-10-16	191	164	32.3	ALL
MRYGY16G0002214	MRYGY15B000M011	MRYGY15B000F036	G00	MRYGY16G0000241	SP	P11	Female	2016-04-08	2016-05-05	2016-07-03	1.71	2016-10-16	191	164	32.18	ALL
MRYGY16G0002338	MRYGY15B000M011	MRYGY15B000F036	G00	MRYGY16G0000241	SP	P11	Male	2016-04-08	2016-05-05	2016-07-03	1.71	2016-10-16	191	164	31.67	M1C
MRYGY16G0002587	MRYGY15B000M011	MRYGY15B000F036	G00	MRYGY16G0000241	SP	P11	Female	2016-04-08	2016-05-05	2016-07-03	1.71	2016-10-16	191	164	30.5	ALL
MRYGY16G0002815	MRYGY15B000M011	MRYGY15B000F036	G00	MRYGY16G0000241	SP	P11	Female	2016-04-08	2016-05-05	2016-07-03	1.71	2016-10-16	191	164	29.5	ALL
MRYGY16G0002823	MRYGY15B000M011	MRYGY15B000F036	G00	MRYGY16G0000241	SP	P11	Female	2016-04-08	2016-05-05	2016-07-03	1.71	2016-10-16	191	164	29.48	ALL
MRYGY16G0003050	MRYGY15B000M011	MRYGY15B000F036	G00	MRYGY16G0000241	SP	P11	Female	2016-04-08	2016-05-05	2016-07-03	1.71	2016-10-16	191	164	28	ALL
MRYGY16G000A045	MRYGY15B000M011	MRYGY15B000F036	G00	MRYGY16G0000241	SP	P11	Male	2016-04-08	2016-05-05	2016-07-03	1.71	2016-10-16	191	164	57.32	M2C
MRYGY16G000A106	MRYGY15B000M011	MRYGY15B000F036	G00	MRYGY16G0000241	SP	P11	Male	2016-04-08	2016-05-05	2016-07-03	1.71	2016-10-16	191	164	72.87	M1C
MRYGY16G000A151	MRYGY15B000M011	MRYGY15B000F036	G00	MRYGY16G0000241	SP	P11	Male	2016-04-08	2016-05-05	2016-07-03	1.71	2016-10-16	191	164	55.94	M2C
MRYGY16G000A237	MRYGY15B000M011	MRYGY15B000F036	G00	MRYGY16G0000241	SP	P11	Male	2016-04-08	2016-05-05	2016-07-03	1.71	2016-10-16	191	164	61.94	M2C
MRYGY16G000A273	MRYGY15B000M011	MRYGY15B000F036	G00	MRYGY16G0000241	SP	P11	Male	2016-04-08	2016-05-05	2016-07-03	1.71	2016-10-16	191	164	71.08	M2C
MRYGY16G000A327	MRYGY15B000M011	MRYGY15B000F036	G00	MRYGY16G0000241	SP	P11	Male	2016-04-08	2016-05-05	2016-07-03	1.71	2016-10-16	191	164	59.01	M2C
MRYGY16G000A433	MRYGY15B000M011	MRYGY15B000F036	G00	MRYGY16G0000241	SP	P11	Male	2016-04-08	2016-05-05	2016-07-03	1.71	2016-10-16	191	164	60.5	M2C
MRYGY16G000A584	MRYGY15B000M011	MRYGY15B000F036	G00	MRYGY16G0000241	SP	P11	Male	2016-04-08	2016-05-05	2016-07-03	1.71	2016-10-16	191	164	73.9	M2C
MRYGY16G000A592	MRYGY15B000M011	MRYGY15B000F036	G00	MRYGY16G0000241	SP	P11	Male	2016-04-08	2016-05-05	2016-07-03	1.71	2016-10-16	191	164	63.8	M2C
MRYGY16G000A636	MRYGY15B000M011	MRYGY15B000F036	G00	MRYGY16G0000241	SP	P11	Male	2016-04-08	2016-05-05	2016-07-03	1.71	2016-10-16	191	164	70.8	M2C
MRYGY16G000A769	MRYGY15B000M011	MRYGY15B000F036	G00	MRYGY16G0000241	SP	P11	Male	2016-04-08	2016-05-05	2016-07-03	1.71	2016-10-16	191	164	57.1	M2C
MRYGY16G000A786	MRYGY15B000M011	MRYGY15B000F036	G00	MRYGY16G0000241	SP	P11	Male	2016-04-08	2016-05-05	2016-07-03	1.71	2016-10-16	191	164	72.1	M2C
MRYGY16G000B011	MRYGY15B000M011	MRYGY15B000F036	G00	MRYGY16G0000241	SP	P11	Female	2016-04-08	2016-05-05	2016-07-03	1.71	2016-10-16	191	164	42.34	ALL
MRYGY16G000B014	MRYGY15B000M011	MRYGY15B000F036	G00	MRYGY16G0000241	SP	P11	Female	2016-04-08	2016-05-05	2016-07-03	1.71	2016-10-16	191	164	50.82	ALL
MRYGY16G000B021	MRYGY15B000M011	MRYGY15B000F036	G00	MRYGY16G0000241	SP	P11	Female	2016-04-08	2016-05-05	2016-07-03	1.71	2016-10-16	191	164	50.83	ALL
MRYGY16G000B066	MRYGY15B000M011	MRYGY15B000F036	G00	MRYGY16G0000241	SP	P11	Female	2016-04-08	2016-05-05	2016-07-03	1.71	2016-10-16	191	164	36.26	ALL
MRYGY16G000B154	MRYGY15B000M011	MRYGY15B000F036	G00	MRYGY16G0000241	SP	P11	Female	2016-04-08	2016-05-05	2016-07-03	1.71	2016-10-16	191	164	39.76	ALL
MRYGY16G000B171	MRYGY15B000M011	MRYGY15B000F036	G00	MRYGY16G0000241	SP	P11	Female	2016-04-08	2016-05-05	2016-07-03	1.71	2016-10-16	191	164	38.02	ALL
MRYGY16G000B346	MRYGY15B000M011	MRYGY15B000F036	G00	MRYGY16G0000241	SP	P11	Female	2016-04-08	2016-05-05	2016-07-03	1.71	2016-10-16	191	164	39.3	ALL
MRYGY16G000B456	MRYGY15B000M011	MRYGY15B000F036	G00	MRYGY16G0000241	SP	P11	Female	2016-04-08	2016-05-05	2016-07-03	1.71	2016-10-16	191	164	37.1	ALL
MRYGY16G000B464	MRYGY15B000M011	MRYGY15B000F036	G00	MRYGY16G0000241	SP	P11	Female	2016-04-08	2016-05-05	2016-07-03	1.71	2016-10-16	191	164	48.1	ALL
MRYGY16G000C027	MRYGY15B000M011	MRYGY15B000F036	G00	MRYGY16G0000241	SP	P11	Male	2016-04-08	2016-05-05	2016-07-03	1.71	2016-10-16	191	164	78.4	M2C
MRYGY16G000C062	MRYGY15B000M011	MRYGY15B000F036	G00	MRYGY16G0000241	SP	P11	Male	2016-04-08	2016-05-05	2016-07-03	1.71	2016-10-16	191	164	70.2	M2C
MRYGY16G000C076	MRYGY15B000M011	MRYGY15B000F036	G00	MRYGY16G0000241	SP	P11	Male	2016-04-08	2016-05-05	2016-07-03	1.71	2016-10-16	191	164	57.1	M1C
MRYGY16G000C099	MRYGY15B000M011	MRYGY15B000F036	G00	MRYGY16G0000241	SP	P11	Male	2016-04-08	2016-05-05	2016-07-03	1.71	2016-10-16	191	164	57.3	M2C
MRYGY16G000C158	MRYGY15B000M011	MRYGY15B000F036	G00	MRYGY16G0000241	SP	P11	Male	2016-04-08	2016-05-05	2016-07-03	1.71	2016-10-16	191	164	66.2	M2C
MRYGY16G000C163	MRYGY15B000M011	MRYGY15B000F036	G00	MRYGY16G0000241	SP	P11	Male	2016-04-08	2016-05-05	2016-07-03	1.71	2016-10-16	191	164	76.6	M2C
MRYGY16G000D117	MRYGY15B000M011	MRYGY15B000F036	G00	MRYGY16G0000241	SP	P11	Female	2016-04-08	2016-05-05	2016-07-03	1.71	2016-10-16	191	164	33.5	ALL
MRYGY16G000D274	MRYGY15B000M011	MRYGY15B000F036	G00	MRYGY16G0000241	SP	P11	Female	2016-04-08	2016-05-05	2016-07-03	1.71	2016-10-16	191	164	39.1	ALL
MRYGY16G000D459	MRYGY15B000M011	MRYGY15B000F036	G00	MRYGY16G0000241	SP	P11	Female	2016-04-08	2016-05-05	2016-07-03	1.71	2016-10-16	191	164	40.5	ALL
MRYGY16G000D463	MRYGY15B000M011	MRYGY15B000F036	G00	MRYGY16G0000241	SP	P11	Female	2016-04-08	2016-05-05	2016-07-03	1.71	2016-10-16	191	164	33.2	ALL
MRYGY16G000D486	MRYGY15B000M011	MRYGY15B000F036	G00	MRYGY16G0000241	SP	P11	Female	2016-04-08	2016-05-05	2016-07-03	1.71	2016-10-16	191	164	38	ALL
MRYGY16G000D541	MRYGY15B000M011	MRYGY15B000F036	G00	MRYGY16G0000241	SP	P11	Female	2016-04-08	2016-05-05	2016-07-03	1.71	2016-10-16	191	164	36.8	ALL
MRYGY16G000D628	MRYGY15B000M011	MRYGY15B000F036	G00	MRYGY16G0000241	SP	P11	Female	2016-04-08	2016-05-05	2016-07-03	1.71	2016-10-16	191	164	43.8	ALL
MRYGY16G000D659	MRYGY15B000M011	MRYGY15B000F036	G00	MRYGY16G0000241	SP	P11	Female	2016-04-08	2016-05-05	2016-07-03	1.71	2016-10-16	191	164	34.7	ALL
MRYGY16G0000006	MRYGY15B000M011	MRYGY15B000F036	G00	MRYGY16G0000241	SP	P14	Male	2016-04-08	2016-05-05	2016-07-03	1.8	2016-10-19	194	167	87.1	M2C
MRYGY16G0000067	MRYGY15B000M011	MRYGY15B000F036	G00	MRYGY16G0000241	SP	P14	Male	2016-04-08	2016-05-05	2016-07-03	1.8	2016-10-19	194	167	66.9	M2C
MRYGY16G0000288	MRYGY15B000M011	MRYGY15B000F036	G00	MRYGY16G0000241	SP	P14	Male	2016-04-08	2016-05-05	2016-07-03	1.8	2016-10-19	194	167	56.1	M2C
MRYGY16G0000488	MRYGY15B000M011	MRYGY15B000F036	G00	MRYGY16G0000241	SP	P14	Male	2016-04-08	2016-05-05	2016-07-03	1.8	2016-10-19	194	167	53.8	M1C
MRYGY16G0000976	MRYGY15B000M011	MRYGY15B000F036	G00	MRYGY16G0000241	SP	P14	Male	2016-04-08	2016-05-05	2016-07-03	1.8	2016-10-19	194	167	49.1	M2C
MRYGY16G0001430	MRYGY15B000M011	MRYGY15B000F036	G00	MRYGY16G0000241	SP	P14	Female	2016-04-08	2016-05-05	2016-07-03	1.8	2016-10-19	194	167	42.8	ALL
MRYGY16G0001526	MRYGY15B000M011	MRYGY15B000F036	G00	MRYGY16G0000241	SP	P14	Female	2016-04-08	2016-05-05	2016-07-03	1.8	2016-10-19	194	167	41	ALL
MRYGY16G0001722	MRYGY15B000M011	MRYGY15B000F036	G00	MRYGY16G0000241	SP	P14	Male	2016-04-08	2016-05-05	2016-07-03	1.8	2016-10-19	194	167	37.2	M2C
MRYGY16G0001727	MRYGY15B000M011	MRYGY15B000F036	G00	MRYGY16G0000241	SP	P14	Male	2016-04-08	2016-05-05	2016-07-03	1.8	2016-10-19	194	167	37.1	M2C
MRYGY16G0002143	MRYGY15B000M011	MRYGY15B000F036	G00	MRYGY16G0000241	SP	P14	Female	2016-04-08	2016-05-05	2016-07-03	1.8	2016-10-19	194	167	32.4	ALL
MRYGY16G0002256	MRYGY15B000M011	MRYGY15B000F036	G00	MRYGY16G0000241	SP	P14	Female	2016-04-08	2016-05-05	2016-07-03	1.8	2016-10-19	194	167	32	ALL
MRYGY16G0002284	MRYGY15B000M011	MRYGY15B000F036	G00	MRYGY16G0000241	SP	P14	Female	2016-04-08	2016-05-05	2016-07-03	1.8	2016-10-19	194	167	31.9	ALL
MRYGY16G0002448	MRYGY15B000M011	MRYGY15B000F036	G00	MRYGY16G0000241	SP	P14	Female	2016-04-08	2016-05-05	2016-07-03	1.8	2016-10-19	194	167	31.2	ALL
MRYGY16G0002450	MRYGY15B000M011	MRYGY15B000F036	G00	MRYGY16G0000241	SP	P14	Female	2016-04-08	2016-05-05	2016-07-03	1.8	2016-10-19	194	167	31.2	ALL
MRYGY16G0002661	MRYGY15B000M011	MRYGY15B000F036	G00	MRYGY16G0000241	SP	P14	Female	2016-04-08	2016-05-05	2016-07-03	1.8	2016-10-19	194	167	30.2	ALL
MRYGY16G0002707	MRYGY15B000M011	MRYGY15B000F036	G00	MRYGY16G0000241	SP	P14	Female	2016-04-08	2016-05-05	2016-07-03	1.8	2016-10-19	194	167	30	ALL
MRYGY16G0002762	MRYGY15B000M011	MRYGY15B000F036	G00	MRYGY16G0000241	SP	P14	Female	2016-04-08	2016-05-05	2016-07-03	1.8	2016-10-19	194	167	29.8	ALL
MRYGY16G0002851	MRYGY15B000M011	MRYGY15B000F036	G00	MRYGY16G0000241	SP	P14	Female	2016-04-08	2016-05-05	2016-07-03	1.8	2016-10-19	194	167	29.2	ALL
MRYGY16G0002916	MRYGY15B000M011	MRYGY15B000F036	G00	MRYGY16G0000241	SP	P14	Female	2016-04-08	2016-05-05	2016-07-03	1.8	2016-10-19	194	167	28.9	ALL
MRYGY16G0003042	MRYGY15B000M011	MRYGY15B000F036	G00	MRYGY16G0000241	SP	P14	Female	2016-04-08	2016-05-05	2016-07-03	1.8	2016-10-19	194	167	28	ALL
MRYGY16G0003080	MRYGY15B000M011	MRYGY15B000F036	G00	MRYGY16G0000241	SP	P14	Female	2016-04-08	2016-05-05	2016-07-03	1.8	2016-10-19	194	167	27.7	ALL
MRYGY16G000C342	MRYGY15B000M011	MRYGY15B000F036	G00	MRYGY16G0000241	SP	P14	Male	2016-04-08	2016-05-05	2016-07-03	1.8	2016-10-19	194	167	61.8	M1C
MRYGY16G000C567	MRYGY15B000M011	MRYGY15B000F036	G00	MRYGY16G0000241	SP	P14	Male	2016-04-08	2016-05-05	2016-07-03	1.8	2016-10-19	194	167	72.3	M2C
MRYGY16G000C601	MRYGY15B000M011	MRYGY15B000F036	G00	MRYGY16G0000241	SP	P14	Male	2016-04-08	2016-05-05	2016-07-03	1.8	2016-10-19	194	167	82.3	M2C
MRYGY16G000C633	MRYGY15B000M011	MRYGY15B000F036	G00	MRYGY16G0000241	SP	P14	Male	2016-04-08	2016-05-05	2016-07-03	1.8	2016-10-19	194	167	58	M2C
MRYGY16G000C643	MRYGY15B000M011	MRYGY15B000F036	G00	MRYGY16G0000241	SP	P14	Male	2016-04-08	2016-05-05	2016-07-03	1.8	2016-10-19	194	167	63.2	M2C
MRYGY16G000C695	MRYGY15B000M011	MRYGY15B000F036	G00	MRYGY16G0000241	SP	P14	Male	2016-04-08	2016-05-05	2016-07-03	1.8	2016-10-19	194	167	67.6	M2C
MRYGY16G000C701	MRYGY15B000M011	MRYGY15B000F036	G00	MRYGY16G0000241	SP	P14	Male	2016-04-08	2016-05-05	2016-07-03	1.8	2016-10-19	194	167	75.6	M2C
MRYGY16G000C820	MRYGY15B000M011	MRYGY15B000F036	G00	MRYGY16G0000241	SP	P14	Male	2016-04-08	2016-05-05	2016-07-03	1.8	2016-10-19	194	167	63.5	M2C
MRYGY16G000C838	MRYGY15B000M011	MRYGY15B000F036	G00	MRYGY16G0000241	SP	P14	Male	2016-04-08	2016-05-05	2016-07-03	1.8	2016-10-19	194	167	65	M1C
MRYGY16G000E002	MRYGY15B000M011	MRYGY15B000F036	G00	MRYGY16G0000241	SP	P14	Female	2016-04-08	2016-05-05	2016-07-03	1.8	2016-10-19	194	167	36.1	ALL
MRYGY16G000E093	MRYGY15B000M011	MRYGY15B000F036	G00	MRYGY16G0000241	SP	P14	Female	2016-04-08	2016-05-05	2016-07-03	1.8	2016-10-19	194	167	38.1	ALL
MRYGY16G000E104	MRYGY15B000M011	MRYGY15B000F036	G00	MRYGY16G0000241	SP	P14	Female	2016-04-08	2016-05-05	2016-07-03	1.8	2016-10-19	194	167	35.6	ALL
MRYGY16G000E140	MRYGY15B000M011	MRYGY15B000F036	G00	MRYGY16G0000241	SP	P14	Female	2016-04-08	2016-05-05	2016-07-03	1.8	2016-10-19	194	167	35.7	ALL
MRYGY16G000E204	MRYGY15B000M011	MRYGY15B000F036	G00	MRYGY16G0000241	SP	P14	Female	2016-04-08	2016-05-05	2016-07-03	1.8	2016-10-19	194	167	33.5	ALL
MRYGY16G000E206	MRYGY15B000M011	MRYGY15B000F036	G00	MRYGY16G0000241	SP	P14	Female	2016-04-08	2016-05-05	2016-07-03	1.8	2016-10-19	194	167	37	ALL
MRYGY16G000E237	MRYGY15B000M011	MRYGY15B000F036	G00	MRYGY16G0000241	SP	P14	Female	2016-04-08	2016-05-05	2016-07-03	1.8	2016-10-19	194	167	37	ALL
MRYGY16G000E270	MRYGY15B000M011	MRYGY15B000F036	G00	MRYGY16G0000241	SP	P14	Female	2016-04-08	2016-05-05	2016-07-03	1.8	2016-10-19	194	167	38.4	ALL
MRYGY16G000E292	MRYGY15B000M011	MRYGY15B000F036	G00	MRYGY16G0000241	SP	P14	Female	2016-04-08	2016-05-05	2016-07-03	1.8	2016-10-19	194	167	38.5	ALL
MRYGY16G000E363	MRYGY15B000M011	MRYGY15B000F036	G00	MRYGY16G0000241	SP	P14	Female	2016-04-08	2016-05-05	2016-07-03	1.8	2016-10-19	194	167	39.1	ALL
MRYGY16G000F013	MRYGY15B000M011	MRYGY15B000F036	G00	MRYGY16G0000241	SP	P14	Male	2016-04-08	2016-05-05	2016-07-03	1.8	2016-10-19	194	167	61.1	M2C
MRYGY16G000F121	MRYGY15B000M011	MRYGY15B000F036	G00	MRYGY16G0000241	SP	P14	Male	2016-04-08	2016-05-05	2016-07-03	1.8	2016-10-19	194	167	76.7	M2C
MRYGY16G000F142	MRYGY15B000M011	MRYGY15B000F036	G00	MRYGY16G0000241	SP	P14	Male	2016-04-08	2016-05-05	2016-07-03	1.8	2016-10-19	194	167	62	M2C
MRYGY16G000F153	MRYGY15B000M011	MRYGY15B000F036	G00	MRYGY16G0000241	SP	P14	Male	2016-04-08	2016-05-05	2016-07-03	1.8	2016-10-19	194	167	60.1	M2C
MRYGY16G000F235	MRYGY15B000M011	MRYGY15B000F036	G00	MRYGY16G0000241	SP	P14	Male	2016-04-08	2016-05-05	2016-07-03	1.8	2016-10-19	194	167	60	M2C
MRYGY16G000F249	MRYGY15B000M011	MRYGY15B000F036	G00	MRYGY16G0000241	SP	P14	Male	2016-04-08	2016-05-05	2016-07-03	1.8	2016-10-19	194	167	65.3	M2C
MRYGY16G000F274	MRYGY15B000M011	MRYGY15B000F036	G00	MRYGY16G0000241	SP	P14	Male	2016-04-08	2016-05-05	2016-07-03	1.8	2016-10-19	194	167	78.9	M2C
MRYGY16G000F436	MRYGY15B000M011	MRYGY15B000F036	G00	MRYGY16G0000241	SP	P14	Female	2016-04-08	2016-05-05	2016-07-03	1.8	2016-10-19	194	167	37.7	ALL
MRYGY16G000F453	MRYGY15B000M011	MRYGY15B000F036	G00	MRYGY16G0000241	SP	P14	Female	2016-04-08	2016-05-05	2016-07-03	1.8	2016-10-19	194	167	34.2	ALL
MRYGY16G000F491	MRYGY15B000M011	MRYGY15B000F036	G00	MRYGY16G0000241	SP	P14	Female	2016-04-08	2016-05-05	2016-07-03	1.8	2016-10-19	194	167	42.7	ALL
MRYGY16G000F501	MRYGY15B000M011	MRYGY15B000F036	G00	MRYGY16G0000241	SP	P14	Female	2016-04-08	2016-05-05	2016-07-03	1.8	2016-10-19	194	167	33.3	ALL
MRYGY16G000F502	MRYGY15B000M011	MRYGY15B000F036	G00	MRYGY16G0000241	SP	P14	Female	2016-04-08	2016-05-05	2016-07-03	1.8	2016-10-19	194	167	36.1	ALL
MRYGY16G000F547	MRYGY15B000M011	MRYGY15B000F036	G00	MRYGY16G0000241	SP	P14	Female	2016-04-08	2016-05-05	2016-07-03	1.8	2016-10-19	194	167	38.4	ALL
MRYGY16G0000659	MRYGY15B000M012	MRYGY15B000F053	G00	MRYGY16G0000251	SP	P11	Male	2016-05-07	2016-05-30	2016-07-06	0.6	2016-10-16	162	139	52.4	M2C
MRYGY16G0000761	MRYGY15B000M012	MRYGY15B000F053	G00	MRYGY16G0000251	SP	P11	Male	2016-05-07	2016-05-30	2016-07-06	0.6	2016-10-16	162	139	51.46	M2C
MRYGY16G0000834	MRYGY15B000M012	MRYGY15B000F053	G00	MRYGY16G0000251	SP	P11	Male	2016-05-07	2016-05-30	2016-07-06	0.6	2016-10-16	162	139	50.8	M2C
MRYGY16G0000960	MRYGY15B000M012	MRYGY15B000F053	G00	MRYGY16G0000251	SP	P11	Male	2016-05-07	2016-05-30	2016-07-06	0.6	2016-10-16	162	139	49.3	M2C
MRYGY16G0001041	MRYGY15B000M012	MRYGY15B000F053	G00	MRYGY16G0000251	SP	P11	Male	2016-05-07	2016-05-30	2016-07-06	0.6	2016-10-16	162	139	48.2	M2C
MRYGY16G0001093	MRYGY15B000M012	MRYGY15B000F053	G00	MRYGY16G0000251	SP	P11	Male	2016-05-07	2016-05-30	2016-07-06	0.6	2016-10-16	162	139	47.7	M2C
MRYGY16G0001121	MRYGY15B000M012	MRYGY15B000F053	G00	MRYGY16G0000251	SP	P11	Male	2016-05-07	2016-05-30	2016-07-06	0.6	2016-10-16	162	139	47.4	M2C
MRYGY16G0001242	MRYGY15B000M012	MRYGY15B000F053	G00	MRYGY16G0000251	SP	P11	Male	2016-05-07	2016-05-30	2016-07-06	0.6	2016-10-16	162	139	45.5	M2C
MRYGY16G0001289	MRYGY15B000M012	MRYGY15B000F053	G00	MRYGY16G0000251	SP	P11	Male	2016-05-07	2016-05-30	2016-07-06	0.6	2016-10-16	162	139	44.9	M2C
MRYGY16G0001325	MRYGY15B000M012	MRYGY15B000F053	G00	MRYGY16G0000251	SP	P11	Male	2016-05-07	2016-05-30	2016-07-06	0.6	2016-10-16	162	139	44.4	M1C
MRYGY16G0001328	MRYGY15B000M012	MRYGY15B000F053	G00	MRYGY16G0000251	SP	P11	Male	2016-05-07	2016-05-30	2016-07-06	0.6	2016-10-16	162	139	44.4	M2C
MRYGY16G0001433	MRYGY15B000M012	MRYGY15B000F053	G00	MRYGY16G0000251	SP	P11	Male	2016-05-07	2016-05-30	2016-07-06	0.6	2016-10-16	162	139	42.8	M2C
MRYGY16G0001729	MRYGY15B000M012	MRYGY15B000F053	G00	MRYGY16G0000251	SP	P11	Male	2016-05-07	2016-05-30	2016-07-06	0.6	2016-10-16	162	139	37.1	M0C
MRYGY16G0001782	MRYGY15B000M012	MRYGY15B000F053	G00	MRYGY16G0000251	SP	P11	Male	2016-05-07	2016-05-30	2016-07-06	0.6	2016-10-16	162	139	36.3	M2C
MRYGY16G0001845	MRYGY15B000M012	MRYGY15B000F053	G00	MRYGY16G0000251	SP	P11	Male	2016-05-07	2016-05-30	2016-07-06	0.6	2016-10-16	162	139	35	M2C
MRYGY16G0001885	MRYGY15B000M012	MRYGY15B000F053	G00	MRYGY16G0000251	SP	P11	Male	2016-05-07	2016-05-30	2016-07-06	0.6	2016-10-16	162	139	34.3	M0C
MRYGY16G0002005	MRYGY15B000M012	MRYGY15B000F053	G00	MRYGY16G0000251	SP	P11	Male	2016-05-07	2016-05-30	2016-07-06	0.6	2016-10-16	162	139	32.9	M2C
MRYGY16G0002006	MRYGY15B000M012	MRYGY15B000F053	G00	MRYGY16G0000251	SP	P11	Male	2016-05-07	2016-05-30	2016-07-06	0.6	2016-10-16	162	139	32.9	M2C
MRYGY16G0002035	MRYGY15B000M012	MRYGY15B000F053	G00	MRYGY16G0000251	SP	P11	Male	2016-05-07	2016-05-30	2016-07-06	0.6	2016-10-16	162	139	32.8	M2C
MRYGY16G0002233	MRYGY15B000M012	MRYGY15B000F053	G00	MRYGY16G0000251	SP	P11	Male	2016-05-07	2016-05-30	2016-07-06	0.6	2016-10-16	162	139	32.1	M1C
MRYGY16G0002323	MRYGY15B000M012	MRYGY15B000F053	G00	MRYGY16G0000251	SP	P11	Female	2016-05-07	2016-05-30	2016-07-06	0.6	2016-10-16	162	139	31.7	ALL
MRYGY16G0002688	MRYGY15B000M012	MRYGY15B000F053	G00	MRYGY16G0000251	SP	P11	Female	2016-05-07	2016-05-30	2016-07-06	0.6	2016-10-16	162	139	30.1	ALL
MRYGY16G0002993	MRYGY15B000M012	MRYGY15B000F053	G00	MRYGY16G0000251	SP	P11	Female	2016-05-07	2016-05-30	2016-07-06	0.6	2016-10-16	162	139	28.4	ALL
MRYGY16G0003154	MRYGY15B000M012	MRYGY15B000F053	G00	MRYGY16G0000251	SP	P11	Female	2016-05-07	2016-05-30	2016-07-06	0.6	2016-10-16	162	139	27.16	ALL
MRYGY16G0003182	MRYGY15B000M012	MRYGY15B000F053	G00	MRYGY16G0000251	SP	P11	Male	2016-05-07	2016-05-30	2016-07-06	0.6	2016-10-16	162	139	27	M2C
MRYGY16G0003233	MRYGY15B000M012	MRYGY15B000F053	G00	MRYGY16G0000251	SP	P11	Female	2016-05-07	2016-05-30	2016-07-06	0.6	2016-10-16	162	139	26.45	ALL
MRYGY16G0003423	MRYGY15B000M012	MRYGY15B000F053	G00	MRYGY16G0000251	SP	P11	Male	2016-05-07	2016-05-30	2016-07-06	0.6	2016-10-16	162	139	21	M2C
MRYGY16G0003510	MRYGY15B000M012	MRYGY15B000F053	G00	MRYGY16G0000251	SP	P11	Male	2016-05-07	2016-05-30	2016-07-06	0.6	2016-10-16	162	139	10.8	M2C
MRYGY16G0003562	MRYGY15B000M012	MRYGY15B000F053	G00	MRYGY16G0000251	SP	P11	Male	2016-05-07	2016-05-30	2016-07-06	0.6	2016-10-16	162	139	7.7	M0C
MRYGY16G000B036	MRYGY15B000M012	MRYGY15B000F053	G00	MRYGY16G0000251	SP	P11	Female	2016-05-07	2016-05-30	2016-07-06	0.6	2016-10-16	162	139	35.13	ALL
MRYGY16G000B044	MRYGY15B000M012	MRYGY15B000F053	G00	MRYGY16G0000251	SP	P11	Female	2016-05-07	2016-05-30	2016-07-06	0.6	2016-10-16	162	139	37.42	ALL
MRYGY16G000B196	MRYGY15B000M012	MRYGY15B000F053	G00	MRYGY16G0000251	SP	P11	Female	2016-05-07	2016-05-30	2016-07-06	0.6	2016-10-16	162	139	37	ALL
MRYGY16G000B221	MRYGY15B000M012	MRYGY15B000F053	G00	MRYGY16G0000251	SP	P11	Female	2016-05-07	2016-05-30	2016-07-06	0.6	2016-10-16	162	139	37.3	ALL
MRYGY16G000B284	MRYGY15B000M012	MRYGY15B000F053	G00	MRYGY16G0000251	SP	P11	Female	2016-05-07	2016-05-30	2016-07-06	0.6	2016-10-16	162	139	39.04	ALL
MRYGY16G000B494	MRYGY15B000M012	MRYGY15B000F053	G00	MRYGY16G0000251	SP	P11	Female	2016-05-07	2016-05-30	2016-07-06	0.6	2016-10-16	162	139	41.7	ALL
MRYGY16G000D105	MRYGY15B000M012	MRYGY15B000F053	G00	MRYGY16G0000251	SP	P11	Female	2016-05-07	2016-05-30	2016-07-06	0.6	2016-10-16	162	139	38.7	ALL
MRYGY16G000D138	MRYGY15B000M012	MRYGY15B000F053	G00	MRYGY16G0000251	SP	P11	Female	2016-05-07	2016-05-30	2016-07-06	0.6	2016-10-16	162	139	41.1	ALL
MRYGY16G000D198	MRYGY15B000M012	MRYGY15B000F053	G00	MRYGY16G0000251	SP	P11	Female	2016-05-07	2016-05-30	2016-07-06	0.6	2016-10-16	162	139	37.6	ALL
MRYGY16G000D305	MRYGY15B000M012	MRYGY15B000F053	G00	MRYGY16G0000251	SP	P11	Female	2016-05-07	2016-05-30	2016-07-06	0.6	2016-10-16	162	139	40.3	ALL
MRYGY16G000D422	MRYGY15B000M012	MRYGY15B000F053	G00	MRYGY16G0000251	SP	P11	Female	2016-05-07	2016-05-30	2016-07-06	0.6	2016-10-16	162	139	36.1	ALL
MRYGY16G000D531	MRYGY15B000M012	MRYGY15B000F053	G00	MRYGY16G0000251	SP	P11	Female	2016-05-07	2016-05-30	2016-07-06	0.6	2016-10-16	162	139	33.9	ALL
MRYGY16G000D692	MRYGY15B000M012	MRYGY15B000F053	G00	MRYGY16G0000251	SP	P11	Female	2016-05-07	2016-05-30	2016-07-06	0.6	2016-10-16	162	139	39.9	ALL
MRYGY16G000D696	MRYGY15B000M012	MRYGY15B000F053	G00	MRYGY16G0000251	SP	P11	Female	2016-05-07	2016-05-30	2016-07-06	0.6	2016-10-16	162	139	34.9	ALL
MRYGY16G000D723	MRYGY15B000M012	MRYGY15B000F053	G00	MRYGY16G0000251	SP	P11	Female	2016-05-07	2016-05-30	2016-07-06	0.6	2016-10-16	162	139	40.2	ALL
MRYGY16G0000366	MRYGY15B000M012	MRYGY15B000F053	G00	MRYGY16G0000251	SP	P14	Male	2016-05-07	2016-05-30	2016-07-06	0.67	2016-10-19	165	142	54.9	M2C
MRYGY16G0000396	MRYGY15B000M012	MRYGY15B000F053	G00	MRYGY16G0000251	SP	P14	Male	2016-05-07	2016-05-30	2016-07-06	0.67	2016-10-19	165	142	54.6	M2C
MRYGY16G0001011	MRYGY15B000M012	MRYGY15B000F053	G00	MRYGY16G0000251	SP	P14	Male	2016-05-07	2016-05-30	2016-07-06	0.67	2016-10-19	165	142	48.6	M2C
MRYGY16G0001082	MRYGY15B000M012	MRYGY15B000F053	G00	MRYGY16G0000251	SP	P14	Male	2016-05-07	2016-05-30	2016-07-06	0.67	2016-10-19	165	142	47.8	M2C
MRYGY16G0001095	MRYGY15B000M012	MRYGY15B000F053	G00	MRYGY16G0000251	SP	P14	Male	2016-05-07	2016-05-30	2016-07-06	0.67	2016-10-19	165	142	47.7	M2C
MRYGY16G0001161	MRYGY15B000M012	MRYGY15B000F053	G00	MRYGY16G0000251	SP	P14	Male	2016-05-07	2016-05-30	2016-07-06	0.67	2016-10-19	165	142	46.8	M2C
MRYGY16G0001163	MRYGY15B000M012	MRYGY15B000F053	G00	MRYGY16G0000251	SP	P14	Male	2016-05-07	2016-05-30	2016-07-06	0.67	2016-10-19	165	142	46.7	M2C
MRYGY16G0001207	MRYGY15B000M012	MRYGY15B000F053	G00	MRYGY16G0000251	SP	P14	Male	2016-05-07	2016-05-30	2016-07-06	0.67	2016-10-19	165	142	46.1	M2C
MRYGY16G0001405	MRYGY15B000M012	MRYGY15B000F053	G00	MRYGY16G0000251	SP	P14	Male	2016-05-07	2016-05-30	2016-07-06	0.67	2016-10-19	165	142	43.2	M1C
MRYGY16G0001420	MRYGY15B000M012	MRYGY15B000F053	G00	MRYGY16G0000251	SP	P14	Male	2016-05-07	2016-05-30	2016-07-06	0.67	2016-10-19	165	142	43.1	M2C
MRYGY16G0001482	MRYGY15B000M012	MRYGY15B000F053	G00	MRYGY16G0000251	SP	P14	Male	2016-05-07	2016-05-30	2016-07-06	0.67	2016-10-19	165	142	41.9	M2C
MRYGY16G0001527	MRYGY15B000M012	MRYGY15B000F053	G00	MRYGY16G0000251	SP	P14	Female	2016-05-07	2016-05-30	2016-07-06	0.67	2016-10-19	165	142	41	ALL
MRYGY16G0001533	MRYGY15B000M012	MRYGY15B000F053	G00	MRYGY16G0000251	SP	P14	Male	2016-05-07	2016-05-30	2016-07-06	0.67	2016-10-19	165	142	40.9	M2C
MRYGY16G0001649	MRYGY15B000M012	MRYGY15B000F053	G00	MRYGY16G0000251	SP	P14	Male	2016-05-07	2016-05-30	2016-07-06	0.67	2016-10-19	165	142	38.6	M2C
MRYGY16G0001831	MRYGY15B000M012	MRYGY15B000F053	G00	MRYGY16G0000251	SP	P14	Male	2016-05-07	2016-05-30	2016-07-06	0.67	2016-10-19	165	142	35.3	M2C
MRYGY16G0001878	MRYGY15B000M012	MRYGY15B000F053	G00	MRYGY16G0000251	SP	P14	Male	2016-05-07	2016-05-30	2016-07-06	0.67	2016-10-19	165	142	34.4	M2C
MRYGY16G0001995	MRYGY15B000M012	MRYGY15B000F053	G00	MRYGY16G0000251	SP	P14	Female	2016-05-07	2016-05-30	2016-07-06	0.67	2016-10-19	165	142	32.9	ALL
MRYGY16G0002014	MRYGY15B000M012	MRYGY15B000F053	G00	MRYGY16G0000251	SP	P14	Female	2016-05-07	2016-05-30	2016-07-06	0.67	2016-10-19	165	142	32.8	ALL
MRYGY16G0002106	MRYGY15B000M012	MRYGY15B000F053	G00	MRYGY16G0000251	SP	P14	Female	2016-05-07	2016-05-30	2016-07-06	0.67	2016-10-19	165	142	32.5	ALL
MRYGY16G0002124	MRYGY15B000M012	MRYGY15B000F053	G00	MRYGY16G0000251	SP	P14	Female	2016-05-07	2016-05-30	2016-07-06	0.67	2016-10-19	165	142	32.4	ALL
MRYGY16G0002436	MRYGY15B000M012	MRYGY15B000F053	G00	MRYGY16G0000251	SP	P14	Male	2016-05-07	2016-05-30	2016-07-06	0.67	2016-10-19	165	142	31.3	M2C
MRYGY16G0002586	MRYGY15B000M012	MRYGY15B000F053	G00	MRYGY16G0000251	SP	P14	Female	2016-05-07	2016-05-30	2016-07-06	0.67	2016-10-19	165	142	30.5	ALL
MRYGY16G0002650	MRYGY15B000M012	MRYGY15B000F053	G00	MRYGY16G0000251	SP	P14	Female	2016-05-07	2016-05-30	2016-07-06	0.67	2016-10-19	165	142	30.3	ALL
MRYGY16G0002910	MRYGY15B000M012	MRYGY15B000F053	G00	MRYGY16G0000251	SP	P14	Male	2016-05-07	2016-05-30	2016-07-06	0.67	2016-10-19	165	142	28.9	M2C
MRYGY16G0002990	MRYGY15B000M012	MRYGY15B000F053	G00	MRYGY16G0000251	SP	P14	Female	2016-05-07	2016-05-30	2016-07-06	0.67	2016-10-19	165	142	28.4	ALL
MRYGY16G0003474	MRYGY15B000M012	MRYGY15B000F053	G00	MRYGY16G0000251	SP	P14	Male	2016-05-07	2016-05-30	2016-07-06	0.67	2016-10-19	165	142	12.9	M2C
MRYGY16G0003486	MRYGY15B000M012	MRYGY15B000F053	G00	MRYGY16G0000251	SP	P14	Male	2016-05-07	2016-05-30	2016-07-06	0.67	2016-10-19	165	142	11.8	M2C
MRYGY16G0003505	MRYGY15B000M012	MRYGY15B000F053	G00	MRYGY16G0000251	SP	P14	Male	2016-05-07	2016-05-30	2016-07-06	0.67	2016-10-19	165	142	11.1	M2C
MRYGY16G0003523	MRYGY15B000M012	MRYGY15B000F053	G00	MRYGY16G0000251	SP	P14	Male	2016-05-07	2016-05-30	2016-07-06	0.67	2016-10-19	165	142	9.8	M0C
MRYGY16G0003538	MRYGY15B000M012	MRYGY15B000F053	G00	MRYGY16G0000251	SP	P14	Male	2016-05-07	2016-05-30	2016-07-06	0.67	2016-10-19	165	142	8.9	M2C
MRYGY16G0003561	MRYGY15B000M012	MRYGY15B000F053	G00	MRYGY16G0000251	SP	P14	Male	2016-05-07	2016-05-30	2016-07-06	0.67	2016-10-19	165	142	7.7	M0C
MRYGY16G000C886	MRYGY15B000M012	MRYGY15B000F053	G00	MRYGY16G0000251	SP	P14	Male	2016-05-07	2016-05-30	2016-07-06	0.67	2016-10-19	165	142	63.8	M2C
MRYGY16G000E001	MRYGY15B000M012	MRYGY15B000F053	G00	MRYGY16G0000251	SP	P14	Female	2016-05-07	2016-05-30	2016-07-06	0.67	2016-10-19	165	142	40.5	ALL
MRYGY16G000E087	MRYGY15B000M012	MRYGY15B000F053	G00	MRYGY16G0000251	SP	P14	Female	2016-05-07	2016-05-30	2016-07-06	0.67	2016-10-19	165	142	43.5	ALL
MRYGY16G000E213	MRYGY15B000M012	MRYGY15B000F053	G00	MRYGY16G0000251	SP	P14	Female	2016-05-07	2016-05-30	2016-07-06	0.67	2016-10-19	165	142	36.9	ALL
MRYGY16G000E446	MRYGY15B000M012	MRYGY15B000F053	G00	MRYGY16G0000251	SP	P14	Female	2016-05-07	2016-05-30	2016-07-06	0.67	2016-10-19	165	142	34	ALL
MRYGY16G000E563	MRYGY15B000M012	MRYGY15B000F053	G00	MRYGY16G0000251	SP	P14	Female	2016-05-07	2016-05-30	2016-07-06	0.67	2016-10-19	165	142	38.1	ALL
MRYGY16G000E776	MRYGY15B000M012	MRYGY15B000F053	G00	MRYGY16G0000251	SP	P14	Female	2016-05-07	2016-05-30	2016-07-06	0.67	2016-10-19	165	142	40.2	ALL
MRYGY16G000E832	MRYGY15B000M012	MRYGY15B000F053	G00	MRYGY16G0000251	SP	P14	Female	2016-05-07	2016-05-30	2016-07-06	0.67	2016-10-19	165	142	46.9	ALL
MRYGY16G000F029	MRYGY15B000M012	MRYGY15B000F053	G00	MRYGY16G0000251	SP	P14	Male	2016-05-07	2016-05-30	2016-07-06	0.67	2016-10-19	165	142	61.9	M2C
MRYGY16G000F140	MRYGY15B000M012	MRYGY15B000F053	G00	MRYGY16G0000251	SP	P14	Male	2016-05-07	2016-05-30	2016-07-06	0.67	2016-10-19	165	142	62	M2C
MRYGY16G000F360	MRYGY15B000M012	MRYGY15B000F053	G00	MRYGY16G0000251	SP	P14	Female	2016-05-07	2016-05-30	2016-07-06	0.67	2016-10-19	165	142	43.1	ALL
MRYGY16G000F371	MRYGY15B000M012	MRYGY15B000F053	G00	MRYGY16G0000251	SP	P14	Female	2016-05-07	2016-05-30	2016-07-06	0.67	2016-10-19	165	142	44.5	ALL
MRYGY16G000F376	MRYGY15B000M012	MRYGY15B000F053	G00	MRYGY16G0000251	SP	P14	Female	2016-05-07	2016-05-30	2016-07-06	0.67	2016-10-19	165	142	40.7	ALL
MRYGY16G000F482	MRYGY15B000M012	MRYGY15B000F053	G00	MRYGY16G0000251	SP	P14	Female	2016-05-07	2016-05-30	2016-07-06	0.67	2016-10-19	165	142	38.6	ALL
MRYGY16G000F560	MRYGY15B000M012	MRYGY15B000F053	G00	MRYGY16G0000251	SP	P14	Female	2016-05-07	2016-05-30	2016-07-06	0.67	2016-10-19	165	142	34.1	ALL
MRYGY16G000F584	MRYGY15B000M012	MRYGY15B000F053	G00	MRYGY16G0000251	SP	P14	Female	2016-05-07	2016-05-30	2016-07-06	0.67	2016-10-19	165	142	43.4	ALL
MRYGY16G0000132	MRYGY15B000M013	MRYGY15B000F019	G00	MRYGY16G0000292	SP	P11	Male	2016-04-16	2016-05-11	2016-07-04	1.65	2016-10-16	183	158	60.4	M0C
MRYGY16G0000375	MRYGY15B000M013	MRYGY15B000F019	G00	MRYGY16G0000292	SP	P11	Male	2016-04-16	2016-05-11	2016-07-04	1.65	2016-10-16	183	158	54.8	M2C
MRYGY16G0000557	MRYGY15B000M013	MRYGY15B000F019	G00	MRYGY16G0000292	SP	P11	Male	2016-04-16	2016-05-11	2016-07-04	1.65	2016-10-16	183	158	53.2	M2C
MRYGY16G0000611	MRYGY15B000M013	MRYGY15B000F019	G00	MRYGY16G0000292	SP	P11	Male	2016-04-16	2016-05-11	2016-07-04	1.65	2016-10-16	183	158	52.78	M2C
MRYGY16G0000642	MRYGY15B000M013	MRYGY15B000F019	G00	MRYGY16G0000292	SP	P11	Male	2016-04-16	2016-05-11	2016-07-04	1.65	2016-10-16	183	158	52.58	M2C
MRYGY16G0000818	MRYGY15B000M013	MRYGY15B000F019	G00	MRYGY16G0000292	SP	P11	Male	2016-04-16	2016-05-11	2016-07-04	1.65	2016-10-16	183	158	50.9	M0C
MRYGY16G0000837	MRYGY15B000M013	MRYGY15B000F019	G00	MRYGY16G0000292	SP	P11	Male	2016-04-16	2016-05-11	2016-07-04	1.65	2016-10-16	183	158	50.8	M2C
MRYGY16G0001169	MRYGY15B000M013	MRYGY15B000F019	G00	MRYGY16G0000292	SP	P11	Male	2016-04-16	2016-05-11	2016-07-04	1.65	2016-10-16	183	158	46.7	M2C
MRYGY16G0001247	MRYGY15B000M013	MRYGY15B000F019	G00	MRYGY16G0000292	SP	P11	Male	2016-04-16	2016-05-11	2016-07-04	1.65	2016-10-16	183	158	45.4	M2C
MRYGY16G0001537	MRYGY15B000M013	MRYGY15B000F019	G00	MRYGY16G0000292	SP	P11	Female	2016-04-16	2016-05-11	2016-07-04	1.65	2016-10-16	183	158	40.9	ALL
MRYGY16G0001715	MRYGY15B000M013	MRYGY15B000F019	G00	MRYGY16G0000292	SP	P11	Male	2016-04-16	2016-05-11	2016-07-04	1.65	2016-10-16	183	158	37.4	M2C
MRYGY16G000A178	MRYGY15B000M013	MRYGY15B000F019	G00	MRYGY16G0000292	SP	P11	Male	2016-04-16	2016-05-11	2016-07-04	1.65	2016-10-16	183	158	59.57	M2C
MRYGY16G000A247	MRYGY15B000M013	MRYGY15B000F019	G00	MRYGY16G0000292	SP	P11	Male	2016-04-16	2016-05-11	2016-07-04	1.65	2016-10-16	183	158	64.86	M2C
MRYGY16G000A321	MRYGY15B000M013	MRYGY15B000F019	G00	MRYGY16G0000292	SP	P11	Male	2016-04-16	2016-05-11	2016-07-04	1.65	2016-10-16	183	158	71.37	M2C
MRYGY16G000A499	MRYGY15B000M013	MRYGY15B000F019	G00	MRYGY16G0000292	SP	P11	Male	2016-04-16	2016-05-11	2016-07-04	1.65	2016-10-16	183	158	65.8	M2C
MRYGY16G000A548	MRYGY15B000M013	MRYGY15B000F019	G00	MRYGY16G0000292	SP	P11	Male	2016-04-16	2016-05-11	2016-07-04	1.65	2016-10-16	183	158	69.4	M1C
MRYGY16G000A549	MRYGY15B000M013	MRYGY15B000F019	G00	MRYGY16G0000292	SP	P11	Male	2016-04-16	2016-05-11	2016-07-04	1.65	2016-10-16	183	158	59.1	M2C
MRYGY16G000A615	MRYGY15B000M013	MRYGY15B000F019	G00	MRYGY16G0000292	SP	P11	Male	2016-04-16	2016-05-11	2016-07-04	1.65	2016-10-16	183	158	70.1	M2C
MRYGY16G000A620	MRYGY15B000M013	MRYGY15B000F019	G00	MRYGY16G0000292	SP	P11	Male	2016-04-16	2016-05-11	2016-07-04	1.65	2016-10-16	183	158	71.3	M2C
MRYGY16G000A645	MRYGY15B000M013	MRYGY15B000F019	G00	MRYGY16G0000292	SP	P11	Male	2016-04-16	2016-05-11	2016-07-04	1.65	2016-10-16	183	158	58.5	M1C
MRYGY16G000A658	MRYGY15B000M013	MRYGY15B000F019	G00	MRYGY16G0000292	SP	P11	Male	2016-04-16	2016-05-11	2016-07-04	1.65	2016-10-16	183	158	82.3	M2C
MRYGY16G000A674	MRYGY15B000M013	MRYGY15B000F019	G00	MRYGY16G0000292	SP	P11	Male	2016-04-16	2016-05-11	2016-07-04	1.65	2016-10-16	183	158	83.6	M2C
MRYGY16G000A699	MRYGY15B000M013	MRYGY15B000F019	G00	MRYGY16G0000292	SP	P11	Male	2016-04-16	2016-05-11	2016-07-04	1.65	2016-10-16	183	158	72.3	M2C
MRYGY16G000A745	MRYGY15B000M013	MRYGY15B000F019	G00	MRYGY16G0000292	SP	P11	Male	2016-04-16	2016-05-11	2016-07-04	1.65	2016-10-16	183	158	57.8	M1C
MRYGY16G000A751	MRYGY15B000M013	MRYGY15B000F019	G00	MRYGY16G0000292	SP	P11	Male	2016-04-16	2016-05-11	2016-07-04	1.65	2016-10-16	183	158	76.7	M2C
MRYGY16G000A833	MRYGY15B000M013	MRYGY15B000F019	G00	MRYGY16G0000292	SP	P11	Male	2016-04-16	2016-05-11	2016-07-04	1.65	2016-10-16	183	158	65.7	M2C
MRYGY16G000A839	MRYGY15B000M013	MRYGY15B000F019	G00	MRYGY16G0000292	SP	P11	Male	2016-04-16	2016-05-11	2016-07-04	1.65	2016-10-16	183	158	59.8	M2C
MRYGY16G000A850	MRYGY15B000M013	MRYGY15B000F019	G00	MRYGY16G0000292	SP	P11	Male	2016-04-16	2016-05-11	2016-07-04	1.65	2016-10-16	183	158	75.1	M2C
MRYGY16G000B086	MRYGY15B000M013	MRYGY15B000F019	G00	MRYGY16G0000292	SP	P11	Female	2016-04-16	2016-05-11	2016-07-04	1.65	2016-10-16	183	158	44.76	ALL
MRYGY16G000B090	MRYGY15B000M013	MRYGY15B000F019	G00	MRYGY16G0000292	SP	P11	Female	2016-04-16	2016-05-11	2016-07-04	1.65	2016-10-16	183	158	35.36	ALL
MRYGY16G000B207	MRYGY15B000M013	MRYGY15B000F019	G00	MRYGY16G0000292	SP	P11	Female	2016-04-16	2016-05-11	2016-07-04	1.65	2016-10-16	183	158	40.77	ALL
MRYGY16G000B362	MRYGY15B000M013	MRYGY15B000F019	G00	MRYGY16G0000292	SP	P11	Female	2016-04-16	2016-05-11	2016-07-04	1.65	2016-10-16	183	158	34.5	ALL
MRYGY16G000B374	MRYGY15B000M013	MRYGY15B000F019	G00	MRYGY16G0000292	SP	P11	Female	2016-04-16	2016-05-11	2016-07-04	1.65	2016-10-16	183	158	47.7	ALL
MRYGY16G000B409	MRYGY15B000M013	MRYGY15B000F019	G00	MRYGY16G0000292	SP	P11	Female	2016-04-16	2016-05-11	2016-07-04	1.65	2016-10-16	183	158	40	ALL
MRYGY16G000B431	MRYGY15B000M013	MRYGY15B000F019	G00	MRYGY16G0000292	SP	P11	Female	2016-04-16	2016-05-11	2016-07-04	1.65	2016-10-16	183	158	53.7	ALL
MRYGY16G000B451	MRYGY15B000M013	MRYGY15B000F019	G00	MRYGY16G0000292	SP	P11	Female	2016-04-16	2016-05-11	2016-07-04	1.65	2016-10-16	183	158	47.6	ALL
MRYGY16G000B496	MRYGY15B000M013	MRYGY15B000F019	G00	MRYGY16G0000292	SP	P11	Female	2016-04-16	2016-05-11	2016-07-04	1.65	2016-10-16	183	158	38.8	ALL
MRYGY16G000B529	MRYGY15B000M013	MRYGY15B000F019	G00	MRYGY16G0000292	SP	P11	Female	2016-04-16	2016-05-11	2016-07-04	1.65	2016-10-16	183	158	55.6	ALL
MRYGY16G000B539	MRYGY15B000M013	MRYGY15B000F019	G00	MRYGY16G0000292	SP	P11	Female	2016-04-16	2016-05-11	2016-07-04	1.65	2016-10-16	183	158	45	ALL
MRYGY16G000C007	MRYGY15B000M013	MRYGY15B000F019	G00	MRYGY16G0000292	SP	P11	Male	2016-04-16	2016-05-11	2016-07-04	1.65	2016-10-16	183	158	59.6	M2C
MRYGY16G000C038	MRYGY15B000M013	MRYGY15B000F019	G00	MRYGY16G0000292	SP	P11	Male	2016-04-16	2016-05-11	2016-07-04	1.65	2016-10-16	183	158	61.1	M2C
MRYGY16G000C113	MRYGY15B000M013	MRYGY15B000F019	G00	MRYGY16G0000292	SP	P11	Male	2016-04-16	2016-05-11	2016-07-04	1.65	2016-10-16	183	158	61.3	M2C
MRYGY16G000C170	MRYGY15B000M013	MRYGY15B000F019	G00	MRYGY16G0000292	SP	P11	Male	2016-04-16	2016-05-11	2016-07-04	1.65	2016-10-16	183	158	61.5	M2C
MRYGY16G000D030	MRYGY15B000M013	MRYGY15B000F019	G00	MRYGY16G0000292	SP	P11	Female	2016-04-16	2016-05-11	2016-07-04	1.65	2016-10-16	183	158	52.5	ALL
MRYGY16G000D139	MRYGY15B000M013	MRYGY15B000F019	G00	MRYGY16G0000292	SP	P11	Female	2016-04-16	2016-05-11	2016-07-04	1.65	2016-10-16	183	158	53.8	ALL
MRYGY16G000D161	MRYGY15B000M013	MRYGY15B000F019	G00	MRYGY16G0000292	SP	P11	Female	2016-04-16	2016-05-11	2016-07-04	1.65	2016-10-16	183	158	36	ALL
MRYGY16G000D239	MRYGY15B000M013	MRYGY15B000F019	G00	MRYGY16G0000292	SP	P11	Female	2016-04-16	2016-05-11	2016-07-04	1.65	2016-10-16	183	158	49.7	ALL
MRYGY16G000D313	MRYGY15B000M013	MRYGY15B000F019	G00	MRYGY16G0000292	SP	P11	Female	2016-04-16	2016-05-11	2016-07-04	1.65	2016-10-16	183	158	36.4	ALL
MRYGY16G000D439	MRYGY15B000M013	MRYGY15B000F019	G00	MRYGY16G0000292	SP	P11	Female	2016-04-16	2016-05-11	2016-07-04	1.65	2016-10-16	183	158	34.8	ALL
MRYGY16G000D603	MRYGY15B000M013	MRYGY15B000F019	G00	MRYGY16G0000292	SP	P11	Female	2016-04-16	2016-05-11	2016-07-04	1.65	2016-10-16	183	158	63.1	ALL
MRYGY16G000D644	MRYGY15B000M013	MRYGY15B000F019	G00	MRYGY16G0000292	SP	P11	Female	2016-04-16	2016-05-11	2016-07-04	1.65	2016-10-16	183	158	35	ALL
MRYGY16G000D678	MRYGY15B000M013	MRYGY15B000F019	G00	MRYGY16G0000292	SP	P11	Female	2016-04-16	2016-05-11	2016-07-04	1.65	2016-10-16	183	158	49	ALL
MRYGY16G000D708	MRYGY15B000M013	MRYGY15B000F019	G00	MRYGY16G0000292	SP	P11	Female	2016-04-16	2016-05-11	2016-07-04	1.65	2016-10-16	183	158	39.4	ALL
MRYGY16G0000467	MRYGY15B000M013	MRYGY15B000F019	G00	MRYGY16G0000292	SP	P14	Male	2016-04-16	2016-05-11	2016-07-04	1.32	2016-10-19	186	161	53.9	M2C
MRYGY16G0000771	MRYGY15B000M013	MRYGY15B000F019	G00	MRYGY16G0000292	SP	P14	Male	2016-04-16	2016-05-11	2016-07-04	1.32	2016-10-19	186	161	51.3	M2C
MRYGY16G0000853	MRYGY15B000M013	MRYGY15B000F019	G00	MRYGY16G0000292	SP	P14	Male	2016-04-16	2016-05-11	2016-07-04	1.32	2016-10-19	186	161	50.6	M2C
MRYGY16G0000991	MRYGY15B000M013	MRYGY15B000F019	G00	MRYGY16G0000292	SP	P14	Male	2016-04-16	2016-05-11	2016-07-04	1.32	2016-10-19	186	161	48.9	M2C
MRYGY16G0001013	MRYGY15B000M013	MRYGY15B000F019	G00	MRYGY16G0000292	SP	P14	Male	2016-04-16	2016-05-11	2016-07-04	1.32	2016-10-19	186	161	48.6	M2C
MRYGY16G0001081	MRYGY15B000M013	MRYGY15B000F019	G00	MRYGY16G0000292	SP	P14	Male	2016-04-16	2016-05-11	2016-07-04	1.32	2016-10-19	186	161	47.8	M2C
MRYGY16G0001361	MRYGY15B000M013	MRYGY15B000F019	G00	MRYGY16G0000292	SP	P14	Male	2016-04-16	2016-05-11	2016-07-04	1.32	2016-10-19	186	161	43.8	M2C
MRYGY16G0001812	MRYGY15B000M013	MRYGY15B000F019	G00	MRYGY16G0000292	SP	P14	Male	2016-04-16	2016-05-11	2016-07-04	1.32	2016-10-19	186	161	35.7	M2C
MRYGY16G0002127	MRYGY15B000M013	MRYGY15B000F019	G00	MRYGY16G0000292	SP	P14	Female	2016-04-16	2016-05-11	2016-07-04	1.32	2016-10-19	186	161	32.4	ALL
MRYGY16G0002340	MRYGY15B000M013	MRYGY15B000F019	G00	MRYGY16G0000292	SP	P14	Female	2016-04-16	2016-05-11	2016-07-04	1.32	2016-10-19	186	161	31.6	ALL
MRYGY16G0002484	MRYGY15B000M013	MRYGY15B000F019	G00	MRYGY16G0000292	SP	P14	Female	2016-04-16	2016-05-11	2016-07-04	1.32	2016-10-19	186	161	31	ALL
MRYGY16G0003238	MRYGY15B000M013	MRYGY15B000F019	G00	MRYGY16G0000292	SP	P14	Female	2016-04-16	2016-05-11	2016-07-04	1.32	2016-10-19	186	161	26.4	ALL
MRYGY16G0003439	MRYGY15B000M013	MRYGY15B000F019	G00	MRYGY16G0000292	SP	P14	Male	2016-04-16	2016-05-11	2016-07-04	1.32	2016-10-19	186	161	16.7	M2C
MRYGY16G000C341	MRYGY15B000M013	MRYGY15B000F019	G00	MRYGY16G0000292	SP	P14	Male	2016-04-16	2016-05-11	2016-07-04	1.32	2016-10-19	186	161	60.8	M2C
MRYGY16G000C374	MRYGY15B000M013	MRYGY15B000F019	G00	MRYGY16G0000292	SP	P14	Male	2016-04-16	2016-05-11	2016-07-04	1.32	2016-10-19	186	161	62.4	M1C
MRYGY16G000C389	MRYGY15B000M013	MRYGY15B000F019	G00	MRYGY16G0000292	SP	P14	Male	2016-04-16	2016-05-11	2016-07-04	1.32	2016-10-19	186	161	59.5	M2C
MRYGY16G000C409	MRYGY15B000M013	MRYGY15B000F019	G00	MRYGY16G0000292	SP	P14	Male	2016-04-16	2016-05-11	2016-07-04	1.32	2016-10-19	186	161	69.4	M1C
MRYGY16G000C453	MRYGY15B000M013	MRYGY15B000F019	G00	MRYGY16G0000292	SP	P14	Male	2016-04-16	2016-05-11	2016-07-04	1.32	2016-10-19	186	161	65.4	M1C
MRYGY16G000C588	MRYGY15B000M013	MRYGY15B000F019	G00	MRYGY16G0000292	SP	P14	Male	2016-04-16	2016-05-11	2016-07-04	1.32	2016-10-19	186	161	67.5	M2C
MRYGY16G000C613	MRYGY15B000M013	MRYGY15B000F019	G00	MRYGY16G0000292	SP	P14	Male	2016-04-16	2016-05-11	2016-07-04	1.32	2016-10-19	186	161	63	M2C
MRYGY16G000C664	MRYGY15B000M013	MRYGY15B000F019	G00	MRYGY16G0000292	SP	P14	Male	2016-04-16	2016-05-11	2016-07-04	1.32	2016-10-19	186	161	59	M2C
MRYGY16G000C897	MRYGY15B000M013	MRYGY15B000F019	G00	MRYGY16G0000292	SP	P14	Male	2016-04-16	2016-05-11	2016-07-04	1.32	2016-10-19	186	161	60	M2C
MRYGY16G000D777	MRYGY15B000M013	MRYGY15B000F019	G00	MRYGY16G0000292	SP	P14	Female	2016-04-16	2016-05-11	2016-07-04	1.32	2016-10-19	186	161	45.6	ALL
MRYGY16G000D807	MRYGY15B000M013	MRYGY15B000F019	G00	MRYGY16G0000292	SP	P14	Female	2016-04-16	2016-05-11	2016-07-04	1.32	2016-10-19	186	161	35	ALL
MRYGY16G000E019	MRYGY15B000M013	MRYGY15B000F019	G00	MRYGY16G0000292	SP	P14	Female	2016-04-16	2016-05-11	2016-07-04	1.32	2016-10-19	186	161	43.9	ALL
MRYGY16G000E035	MRYGY15B000M013	MRYGY15B000F019	G00	MRYGY16G0000292	SP	P14	Female	2016-04-16	2016-05-11	2016-07-04	1.32	2016-10-19	186	161	42	ALL
MRYGY16G000E124	MRYGY15B000M013	MRYGY15B000F019	G00	MRYGY16G0000292	SP	P14	Female	2016-04-16	2016-05-11	2016-07-04	1.32	2016-10-19	186	161	38.3	ALL
MRYGY16G000E146	MRYGY15B000M013	MRYGY15B000F019	G00	MRYGY16G0000292	SP	P14	Female	2016-04-16	2016-05-11	2016-07-04	1.32	2016-10-19	186	161	41.6	ALL
MRYGY16G000E154	MRYGY15B000M013	MRYGY15B000F019	G00	MRYGY16G0000292	SP	P14	Female	2016-04-16	2016-05-11	2016-07-04	1.32	2016-10-19	186	161	36.1	ALL
MRYGY16G000E177	MRYGY15B000M013	MRYGY15B000F019	G00	MRYGY16G0000292	SP	P14	Female	2016-04-16	2016-05-11	2016-07-04	1.32	2016-10-19	186	161	43.7	ALL
MRYGY16G000E178	MRYGY15B000M013	MRYGY15B000F019	G00	MRYGY16G0000292	SP	P14	Female	2016-04-16	2016-05-11	2016-07-04	1.32	2016-10-19	186	161	38.6	ALL
MRYGY16G000E241	MRYGY15B000M013	MRYGY15B000F019	G00	MRYGY16G0000292	SP	P14	Female	2016-04-16	2016-05-11	2016-07-04	1.32	2016-10-19	186	161	42.2	ALL
MRYGY16G000E339	MRYGY15B000M013	MRYGY15B000F019	G00	MRYGY16G0000292	SP	P14	Female	2016-04-16	2016-05-11	2016-07-04	1.32	2016-10-19	186	161	43.2	ALL
MRYGY16G000E504	MRYGY15B000M013	MRYGY15B000F019	G00	MRYGY16G0000292	SP	P14	Female	2016-04-16	2016-05-11	2016-07-04	1.32	2016-10-19	186	161	38.5	ALL
MRYGY16G000E581	MRYGY15B000M013	MRYGY15B000F019	G00	MRYGY16G0000292	SP	P14	Female	2016-04-16	2016-05-11	2016-07-04	1.32	2016-10-19	186	161	45.8	ALL
MRYGY16G000E637	MRYGY15B000M013	MRYGY15B000F019	G00	MRYGY16G0000292	SP	P14	Female	2016-04-16	2016-05-11	2016-07-04	1.32	2016-10-19	186	161	33.1	ALL
MRYGY16G000E646	MRYGY15B000M013	MRYGY15B000F019	G00	MRYGY16G0000292	SP	P14	Female	2016-04-16	2016-05-11	2016-07-04	1.32	2016-10-19	186	161	56	ALL
MRYGY16G000E859	MRYGY15B000M013	MRYGY15B000F019	G00	MRYGY16G0000292	SP	P14	Female	2016-04-16	2016-05-11	2016-07-04	1.32	2016-10-19	186	161	46.4	ALL
MRYGY16G000E887	MRYGY15B000M013	MRYGY15B000F019	G00	MRYGY16G0000292	SP	P14	Female	2016-04-16	2016-05-11	2016-07-04	1.32	2016-10-19	186	161	33.4	ALL
MRYGY16G000E898	MRYGY15B000M013	MRYGY15B000F019	G00	MRYGY16G0000292	SP	P14	Female	2016-04-16	2016-05-11	2016-07-04	1.32	2016-10-19	186	161	47.1	ALL
MRYGY16G000F031	MRYGY15B000M013	MRYGY15B000F019	G00	MRYGY16G0000292	SP	P14	Male	2016-04-16	2016-05-11	2016-07-04	1.32	2016-10-19	186	161	64.8	M2C
MRYGY16G000F347	MRYGY15B000M013	MRYGY15B000F019	G00	MRYGY16G0000292	SP	P14	Male	2016-04-16	2016-05-11	2016-07-04	1.32	2016-10-19	186	161	58.6	M2C
MRYGY16G000F503	MRYGY15B000M013	MRYGY15B000F019	G00	MRYGY16G0000292	SP	P14	Female	2016-04-16	2016-05-11	2016-07-04	1.32	2016-10-19	186	161	42.7	ALL
MRYGY16G000F551	MRYGY15B000M013	MRYGY15B000F019	G00	MRYGY16G0000292	SP	P14	Female	2016-04-16	2016-05-11	2016-07-04	1.32	2016-10-19	186	161	39.7	ALL
MRYGY16G000F617	MRYGY15B000M013	MRYGY15B000F019	G00	MRYGY16G0000292	SP	P14	Female	2016-04-16	2016-05-11	2016-07-04	1.32	2016-10-19	186	161	53.4	ALL
MRYGY16G000F721	MRYGY15B000M013	MRYGY15B000F019	G00	MRYGY16G0000292	SP	P14	Male	2016-04-16	2016-05-11	2016-07-04	1.32	2016-10-19	186	161	78.8	M2C
MRYGY16G0000104	MRYGY15B000M014	MRYGY15B000F062	G00	MRYGY16G0000301	SP	P11	Male	2016-04-07	2016-05-02	2016-07-03	1.75	2016-10-16	192	167	62.5	M2C
MRYGY16G0000455	MRYGY15B000M014	MRYGY15B000F062	G00	MRYGY16G0000301	SP	P11	Male	2016-04-07	2016-05-02	2016-07-03	1.75	2016-10-16	192	167	54.05	M1C
MRYGY16G0000485	MRYGY15B000M014	MRYGY15B000F062	G00	MRYGY16G0000301	SP	P11	Male	2016-04-07	2016-05-02	2016-07-03	1.75	2016-10-16	192	167	53.8	M2C
MRYGY16G0000625	MRYGY15B000M014	MRYGY15B000F062	G00	MRYGY16G0000301	SP	P11	Male	2016-04-07	2016-05-02	2016-07-03	1.75	2016-10-16	192	167	52.7	M2C
MRYGY16G0000764	MRYGY15B000M014	MRYGY15B000F062	G00	MRYGY16G0000301	SP	P11	Male	2016-04-07	2016-05-02	2016-07-03	1.75	2016-10-16	192	167	51.4	M0C
MRYGY16G0000776	MRYGY15B000M014	MRYGY15B000F062	G00	MRYGY16G0000301	SP	P11	Male	2016-04-07	2016-05-02	2016-07-03	1.75	2016-10-16	192	167	51.3	M0C
MRYGY16G0000842	MRYGY15B000M014	MRYGY15B000F062	G00	MRYGY16G0000301	SP	P11	Male	2016-04-07	2016-05-02	2016-07-03	1.75	2016-10-16	192	167	50.76	M2C
MRYGY16G0000929	MRYGY15B000M014	MRYGY15B000F062	G00	MRYGY16G0000301	SP	P11	Male	2016-04-07	2016-05-02	2016-07-03	1.75	2016-10-16	192	167	49.8	M2C
MRYGY16G0000946	MRYGY15B000M014	MRYGY15B000F062	G00	MRYGY16G0000301	SP	P11	Male	2016-04-07	2016-05-02	2016-07-03	1.75	2016-10-16	192	167	49.6	M0C
MRYGY16G0000973	MRYGY15B000M014	MRYGY15B000F062	G00	MRYGY16G0000301	SP	P11	Male	2016-04-07	2016-05-02	2016-07-03	1.75	2016-10-16	192	167	49.19	M2C
MRYGY16G0001525	MRYGY15B000M014	MRYGY15B000F062	G00	MRYGY16G0000301	SP	P11	Male	2016-04-07	2016-05-02	2016-07-03	1.75	2016-10-16	192	167	41.03	M2C
MRYGY16G0001882	MRYGY15B000M014	MRYGY15B000F062	G00	MRYGY16G0000301	SP	P11	Female	2016-04-07	2016-05-02	2016-07-03	1.75	2016-10-16	192	167	34.36	ALL
MRYGY16G0002073	MRYGY15B000M014	MRYGY15B000F062	G00	MRYGY16G0000301	SP	P11	Female	2016-04-07	2016-05-02	2016-07-03	1.75	2016-10-16	192	167	32.7	ALL
MRYGY16G0002619	MRYGY15B000M014	MRYGY15B000F062	G00	MRYGY16G0000301	SP	P11	Female	2016-04-07	2016-05-02	2016-07-03	1.75	2016-10-16	192	167	30.4	ALL
MRYGY16G0002877	MRYGY15B000M014	MRYGY15B000F062	G00	MRYGY16G0000301	SP	P11	Female	2016-04-07	2016-05-02	2016-07-03	1.75	2016-10-16	192	167	29.1	ALL
MRYGY16G0003073	MRYGY15B000M014	MRYGY15B000F062	G00	MRYGY16G0000301	SP	P11	Female	2016-04-07	2016-05-02	2016-07-03	1.75	2016-10-16	192	167	27.8	ALL
MRYGY16G0003110	MRYGY15B000M014	MRYGY15B000F062	G00	MRYGY16G0000301	SP	P11	Female	2016-04-07	2016-05-02	2016-07-03	1.75	2016-10-16	192	167	27.51	ALL
MRYGY16G000A019	MRYGY15B000M014	MRYGY15B000F062	G00	MRYGY16G0000301	SP	P11	Male	2016-04-07	2016-05-02	2016-07-03	1.75	2016-10-16	192	167	61.75	M2C
MRYGY16G000A088	MRYGY15B000M014	MRYGY15B000F062	G00	MRYGY16G0000301	SP	P11	Male	2016-04-07	2016-05-02	2016-07-03	1.75	2016-10-16	192	167	65.5	M2C
MRYGY16G000A199	MRYGY15B000M014	MRYGY15B000F062	G00	MRYGY16G0000301	SP	P11	Male	2016-04-07	2016-05-02	2016-07-03	1.75	2016-10-16	192	167	57.13	M2C
MRYGY16G000A200	MRYGY15B000M014	MRYGY15B000F062	G00	MRYGY16G0000301	SP	P11	Male	2016-04-07	2016-05-02	2016-07-03	1.75	2016-10-16	192	167	59.56	M2C
MRYGY16G000A233	MRYGY15B000M014	MRYGY15B000F062	G00	MRYGY16G0000301	SP	P11	Male	2016-04-07	2016-05-02	2016-07-03	1.75	2016-10-16	192	167	62.14	M2C
MRYGY16G000A374	MRYGY15B000M014	MRYGY15B000F062	G00	MRYGY16G0000301	SP	P11	Male	2016-04-07	2016-05-02	2016-07-03	1.75	2016-10-16	192	167	64.93	M2C
[truncated: 23,213 more rows]
