# Supplementary material for: Genetic parameters and selection response for the harvest body weight of the giant freshwater prawn (Macrobrachium rosenbergii) in a breeding program in China
Source: PLoS One. 2019 Aug 12;14(8):e0218379. doi: 10.1371/journal.pone.0218379 (PMC6690521; doi:10.1371/journal.pone.0218379)
Supplement: S2 Table — (XLSX) [file pone.0218379.s003.xlsx]

## Sheet: Sheet1
Generatioin	Pond	Family	Stocking body weight	Harvest body weight	Survival rate
G00	P11	MRYGY16G0000102	1.23	48.9345	0.653333
G00	P11	MRYGY16G0000111	1.48	45.3078	0.653333
G00	P11	MRYGY16G0000112	1.67	53.1655	0.72
G00	P11	MRYGY16G0000121	1.88	50.4784	0.733333
G00	P11	MRYGY16G0000131	1.62	49.5447	0.8
G00	P11	MRYGY16G0000132	1.62	47.6382	0.76
G00	P11	MRYGY16G0000141	1.94	48.7819	0.72
G00	P11	MRYGY16G0000142	1.74	45.0548	0.693333
G00	P11	MRYGY16G0000162	1.42	38.3208	0.786667
G00	P11	MRYGY16G0000171	1.9	47.0467	0.84
G00	P11	MRYGY16G0000173	1.2	49.7789	0.746667
G00	P11	MRYGY16G0000181	1.59	45.209	0.906667
G00	P11	MRYGY16G0000191	1.5	46.5995	0.76
G00	P11	MRYGY16G0000221	1.65	44.48	0.826667
G00	P11	MRYGY16G0000222	1.38	48.9347	0.733333
G00	P11	MRYGY16G0000241	1.71	48.9829	0.68
G00	P11	MRYGY16G0000251	0.6	36.8923	0.586667
G00	P11	MRYGY16G0000292	1.65	54.4557	0.706667
G00	P11	MRYGY16G0000301	1.75	47.836	0.733333
G00	P11	MRYGY16G0000302	1.46	40.5367	0.76
G00	P11	MRYGY16G0000311	1.76	45.2058	0.653333
G00	P11	MRYGY16G0000312	1.57	47.1047	0.693333
G00	P11	MRYGY16G0000331	1.27	45.8711	0.733333
G00	P11	MRYGY16G0000371	1.83	45.6098	0.786667
G00	P11	MRYGY16G0000372	1.73	50.2306	0.68
G00	P11	MRYGY16G0000381	1.19	52.8813	0.626667
G00	P11	MRYGY16G0000391	1.86	43.6769	0.653333
G00	P11	MRYGY16G0000392	0.62	26.3423	0.48
G00	P11	MRYGY16G0000401	1.79	50.7938	0.626667
G00	P11	MRYGY16G0000402	1.6	44.9871	0.706667
G00	P11	MRYGY16G0000411	1.78	53.5307	0.56
G00	P11	MRYGY16G0000421	1.85	65.1833	0.72
G00	P11	MRYGY16G0000422	1.45	46.4365	0.746667
G00	P11	MRYGY16G0000441	1.85	49.7898	0.6
G00	P11	MRYGY16G0000442	1.7	48.4158	0.813333
G00	P11	MRYGY16G0000452	1.61	53.7579	0.693333
G00	P11	MRYGY16G0000461	1.87	41.543	0.733333
G00	P11	MRYGY16G0000473	1.05	41.7813	0.84
G00	P11	MRYGY16G0000491	1.64	51.7858	0.733333
G00	P11	MRYGY16G0000492	1.14	48.0439	0.76
G00	P11	MRYGY16G0000541	1.63	43.8233	0.76
G00	P11	MRYGY16G0000542	1.56	44.5527	0.84
G00	P11	MRYGY16G0000552	0.77	38.8778	0.733333
G00	P11	MRYGY16G0000561	1.06	37.5898	0.746667
G00	P11	MRYGY16G0000581	1.8	40.1002	0.706667
G00	P11	MRYGY16G0000601	1.7	48.731	0.546667
G00	P11	MRYGY16G0000641	1.35	54.0709	0.466667
G00	P11	MRYGY16G0000643	1.15	55.728	0.693333
G00	P11	MRYGY16G0000671	1.71	49.051	0.693333
G00	P11	MRYGY16G0000681	1.9	47.4733	0.6
G00	P11	MRYGY16G0000711	1.82	59.2506	0.706667
G00	P11	MRYGY16G0000712	1.4	48.4252	0.76
G00	P11	MRYGY16G0000741	0.6	33.9359	0.853333
G00	P11	MRYGY16G0000771	1.59	40.7775	0.653333
G00	P11	MRYGY16G0000782	1.01	38.5234	0.546667
G00	P11	MRYGY16G0000791	1.28	42.132	0.68
G00	P11	MRYGY16G0000792	0.98	36.9583	0.786667
G00	P11	MRYGY16G0000811	1.29	47.3549	0.826667
G00	P11	MRYGY16G0000831	0.58	40.6084	0.666667
G00	P11	MRYGY16G0000841	1.81	50.3963	0.76
G00	P11	MRYGY16G0000842	1.38	52.0373	0.746667
G00	P11	MRYGY16G0000851	1.22	47.0074	0.786667
G00	P11	MRYGY16G0000861	0.75	29.93	0.693333
G00	P11	MRYGY16G0000881	1.72	52.939	0.693333
G00	P11	MRYGY16G0000892	1.76	48.3164	0.666667
G00	P11	MRYGY16G0000901	1.07	43.1819	0.76
G00	P11	MRYGY16G0000902	0.55	37.3896	0.733333
G00	P11	MRYGY16G0000921	1.07	46.35	0.626667
G00	P11	MRYGY16G0000922	0.71	35.575	0.773333
G00	P11	MRYGY16G0001011	1.96	43.6639	0.68
G00	P11	MRYGY16G0001031	1.43	42.5462	0.773333
G00	P11	MRYGY16G0001032	1.6	40.3364	0.946667
G00	P11	MRYGY16G0001041	1.75	47.9657	0.813333
G00	P11	MRYGY16G0001051	1.74	40.9831	0.826667
G00	P11	MRYGY16G0001061	1.64	47.2985	0.64
G00	P11	MRYGY16G0001062	1.88	50.1907	0.72
G00	P11	MRYGY16G0001071	1.62	44.9698	0.8
G00	P11	MRYGY16G0001081	0.48	26.6669	0.693333
G00	P14	MRYGY16G0000102	1.35	51.0327	0.693333
G00	P14	MRYGY16G0000111	1.25	47.6565	0.826667
G00	P14	MRYGY16G0000112	1.81	61.0692	0.693333
G00	P14	MRYGY16G0000121	1.85	54.1796	0.733333
G00	P14	MRYGY16G0000131	1.67	47.0446	0.746667
G00	P14	MRYGY16G0000132	1.51	45.786	0.68
G00	P14	MRYGY16G0000141	1.84	48.1135	0.72
G00	P14	MRYGY16G0000142	1.72	45.3961	0.68
G00	P14	MRYGY16G0000162	1.59	37.3638	0.773333
G00	P14	MRYGY16G0000171	1.81	47.8636	0.746667
G00	P14	MRYGY16G0000173	1.11	50.0905	0.84
G00	P14	MRYGY16G0000181	1.3	46.0536	0.746667
G00	P14	MRYGY16G0000191	1.73	46.1571	0.653333
G00	P14	MRYGY16G0000221	1.6	45.0017	0.813333
G00	P14	MRYGY16G0000222	1.4	54.0591	0.88
G00	P14	MRYGY16G0000241	1.8	47.1396	0.706667
G00	P14	MRYGY16G0000251	0.67	37.5745	0.626667
G00	P14	MRYGY16G0000292	1.32	47.2652	0.613333
G00	P14	MRYGY16G0000301	1.75	44.9055	0.733333
G00	P14	MRYGY16G0000302	1.43	43.1456	0.773333
G00	P14	MRYGY16G0000311	1.87	41.5646	0.653333
G00	P14	MRYGY16G0000312	1.67	51.9391	0.613333
G00	P14	MRYGY16G0000331	1.52	52.5893	0.746667
G00	P14	MRYGY16G0000371	1.7	47.6395	0.613333
G00	P14	MRYGY16G0000372	1.72	53.7115	0.706667
G00	P14	MRYGY16G0000381	1.18	50.7849	0.72
G00	P14	MRYGY16G0000391	1.68	43.4712	0.706667
G00	P14	MRYGY16G0000392	0.76	32.4415	0.706667
G00	P14	MRYGY16G0000401	1.95	53.8106	0.626667
G00	P14	MRYGY16G0000402	1.84	48.9952	0.84
G00	P14	MRYGY16G0000411	1.75	55.7591	0.586667
G00	P14	MRYGY16G0000421	1.91	55.8759	0.733333
G00	P14	MRYGY16G0000422	1.43	49.8786	0.76
G00	P14	MRYGY16G0000441	1.97	50.2277	0.773333
G00	P14	MRYGY16G0000442	1.49	44.9982	0.76
G00	P14	MRYGY16G0000452	1.62	53.7906	0.72
G00	P14	MRYGY16G0000461	1.68	41.9286	0.68
G00	P14	MRYGY16G0000473	1.06	46.4941	0.68
G00	P14	MRYGY16G0000491	1.75	55.068	0.68
G00	P14	MRYGY16G0000492	1.2	45.1286	0.84
G00	P14	MRYGY16G0000541	1.67	44.9458	0.8
G00	P14	MRYGY16G0000542	1.48	43.5614	0.76
G00	P14	MRYGY16G0000552	0.76	39.3706	0.68
G00	P14	MRYGY16G0000561	1.24	39.835	0.8
G00	P14	MRYGY16G0000581	1.71	41.4522	0.64
G00	P14	MRYGY16G0000601	1.69	46.826	0.666667
G00	P14	MRYGY16G0000641	1.4	56.8889	0.6
G00	P14	MRYGY16G0000643	1.27	54.6207	0.773333
G00	P14	MRYGY16G0000671	1.75	48.6691	0.733333
G00	P14	MRYGY16G0000681	1.77	49.202	0.653333
G00	P14	MRYGY16G0000711	1.74	60.3577	0.706667
G00	P14	MRYGY16G0000712	1.48	48.7591	0.586667
G00	P14	MRYGY16G0000741	0.59	36.1534	0.773333
G00	P14	MRYGY16G0000771	1.59	44.3	0.76
G00	P14	MRYGY16G0000782	1.02	39.9213	0.626667
G00	P14	MRYGY16G0000791	1.58	42.0887	0.826667
G00	P14	MRYGY16G0000792	0.95	38.9679	0.706667
G00	P14	MRYGY16G0000811	1.32	46.5085	0.8
G00	P14	MRYGY16G0000831	0.59	39.4083	0.64
G00	P14	MRYGY16G0000841	1.93	52.1702	0.626667
G00	P14	MRYGY16G0000842	1.62	50.3426	0.72
G00	P14	MRYGY16G0000851	1.21	48.2155	0.786667
G00	P14	MRYGY16G0000861	0.82	31.0505	0.773333
G00	P14	MRYGY16G0000881	1.69	49.1075	0.706667
G00	P14	MRYGY16G0000892	1.85	43.8	0.72
G00	P14	MRYGY16G0000901	1.09	42.4793	0.773333
G00	P14	MRYGY16G0000902	0.55	32.186	0.666667
G00	P14	MRYGY16G0000921	1.13	44.7538	0.693333
G00	P14	MRYGY16G0000922	0.74	39.0481	0.733333
G00	P14	MRYGY16G0001011	1.85	40.3176	0.693333
G00	P14	MRYGY16G0001031	1.59	41.5255	0.746667
G00	P14	MRYGY16G0001032	1.56	44.4864	0.893333
G00	P14	MRYGY16G0001041	1.85	46.6945	0.773333
G00	P14	MRYGY16G0001051	1.79	38.0797	0.786667
G00	P14	MRYGY16G0001061	1.63	45.2982	0.773333
G00	P14	MRYGY16G0001062	1.65	49.1123	0.76
G00	P14	MRYGY16G0001071	1.58	46.4333	0.826667
G00	P14	MRYGY16G0001081	0.5	26.3824	0.706667
G01	P10	MRYGY17G0001011	0.95	24.0923	0.353333
G01	P10	MRYGY17G0001021	0.87	24.2786	0.28
G01	P10	MRYGY17G0001031	0.91	22.616	0.5
G01	P10	MRYGY17G0001041	0.92	23.5972	0.46
G01	P10	MRYGY17G0001051	0.77	20.0359	0.613333
G01	P10	MRYGY17G0001061	0.89	18.2785	0.526667
G01	P10	MRYGY17G0001071	0.93	20.5837	0.326667
G01	P10	MRYGY17G0001081	0.81	22.25	0.373333
G01	P10	MRYGY17G0001091	1.07	26.2489	0.3
G01	P10	MRYGY17G0100021	0.92	25.6417	0.32
G01	P10	MRYGY17G0100032	0.89	23.6152	0.446667
G01	P10	MRYGY17G0100041	1.28	32.9022	0.306667
G01	P10	MRYGY17G0100051	1.47	35.9188	0.46
G01	P10	MRYGY17G0100071	1.74	37.928	0.833333
G01	P10	MRYGY17G0100072	1.73	34.7577	0.653333
G01	P10	MRYGY17G0100093	0.79	15.62	0.233333
G01	P10	MRYGY17G0100111	1.59	32.6323	0.433333
G01	P10	MRYGY17G0100121	1.01	20.6088	0.46
G01	P10	MRYGY17G0100131	1.6	38.0029	0.226667
G01	P10	MRYGY17G0100132	1.6	36.5349	0.553333
G01	P10	MRYGY17G0100151	1.47	37.925	0.32
G01	P10	MRYGY17G0100171	1.22	30.9316	0.266667
G01	P10	MRYGY17G0100182	0.77	21.2529	0.34
G01	P10	MRYGY17G0100183	0.93	22.8119	0.28
G01	P10	MRYGY17G0100201	1.39	32.5235	0.453333
G01	P10	MRYGY17G0100203	1.13	32.727	0.246667
G01	P10	MRYGY17G0100211	1.52	38.5236	0.373333
G01	P10	MRYGY17G0100213	0.93	28.4629	0.233333
G01	P10	MRYGY17G0100231	1.59	41.24	0.673333
G01	P10	MRYGY17G0100232	1.74	45.3145	0.46
G01	P10	MRYGY17G0100242	0.87	29.3486	0.493333
G01	P10	MRYGY17G0100251	1.55	36.1878	0.586667
G01	P10	MRYGY17G0100252	1.51	33.4095	0.573333
G01	P10	MRYGY17G0100253	1.31	32.7852	0.413333
G01	P10	MRYGY17G0100271	0.93	31.7614	0.3
G01	P10	MRYGY17G0100272	1.5	30.9545	0.22
G01	P10	MRYGY17G0100273	0.85	16.6647	0.113333
G01	P10	MRYGY17G0100281	1.4	40.115	0.54
G01	P10	MRYGY17G0100291	1.39	35.4187	0.426667
G01	P10	MRYGY17G0100292	1.48	34.9627	0.566667
G01	P10	MRYGY17G0100302	1.37	31.5458	0.48
G01	P10	MRYGY17G0100303	1.37	31.7138	0.58
G01	P10	MRYGY17G0100321	1.55	32.3462	0.533333
G01	P10	MRYGY17G0100322	1.47	33.8293	0.393333
G01	P10	MRYGY17G0100323	1.3	32.925	0.726667
G01	P10	MRYGY17G0100331	1.53	33.8662	0.54
G01	P10	MRYGY17G0100341	1.45	34.3971	0.46
G01	P10	MRYGY17G0100343	1.48	33.3494	0.573333
G01	P10	MRYGY17G0100361	1.1	35.8181	0.486667
G01	P10	MRYGY17G0100381	1.21	36.7046	0.58
G01	P10	MRYGY17G0100382	1.86	37.4974	0.52
G01	P10	MRYGY17G0100391	1.27	33.3913	0.46
G01	P10	MRYGY17G0100411	1.57	36.6716	0.586667
G01	P10	MRYGY17G0100412	1.28	33.0851	0.493333
G01	P10	MRYGY17G0100421	1.28	34.9256	0.52
G01	P10	MRYGY17G0100422	1.42	35.165	0.533333
G01	P10	MRYGY17G0100433	1.2	26.5136	0.393333
G01	P10	MRYGY17G0100441	1.61	39.3085	0.393333
G01	P10	MRYGY17G0100444	0.71	22.1175	0.266667
G01	P10	MRYGY17G0100451	1.7	33.7457	0.5
G01	P10	MRYGY17G0100452	1.48	32.0287	0.646667
G01	P10	MRYGY17G0100461	1.82	40.3738	0.533333
G01	P10	MRYGY17G0100462	1.39	34.6151	0.36
G01	P10	MRYGY17G0100471	1.17	30.3363	0.68
G01	P10	MRYGY17G0100481	1.71	34.8271	0.713333
G01	P10	MRYGY17G0100482	1.7	38.5269	0.52
G01	P10	MRYGY17G0100491	1.31	27.7675	0.54
G01	P10	MRYGY17G0100492	0.87	22.9396	0.353333
G01	P10	MRYGY17G0100511	1.49	35.8	0.486667
G01	P10	MRYGY17G0100521	1.54	40.4409	0.3
G01	P10	MRYGY17G0100522	1.39	36.9373	0.4
G01	P10	MRYGY17G0100531	1.63	41.3571	0.42
G01	P10	MRYGY17G0100541	1.63	36.8486	0.466667
G01	P10	MRYGY17G0100561	1.11	31.3802	0.573333
G01	P10	MRYGY17G0100562	1.47	34.4173	0.746667
G01	P10	MRYGY17G0100571	1.52	38.5342	0.486667
G01	P10	MRYGY17G0100581	1.3	30.0586	0.486667
G01	P10	MRYGY17G0100591	1.64	36.2256	0.286667
G01	P10	MRYGY17G0100611	1.28	35.2581	0.206667
G01	P10	MRYGY17G0100613	1.2	28.0961	0.353333
G01	P10	MRYGY17G0100621	1.66	36.6708	0.433333
G01	P10	MRYGY17G0100631	1.94	37.76	0.44
G01	P10	MRYGY17G0100641	1.47	35.5	0.5
G01	P10	MRYGY17G0100642	1.37	32.5662	0.433333
G01	P10	MRYGY17G0100652	1.66	37.1512	0.533333
G01	P10	MRYGY17G0100661	1.63	39.2537	0.453333
G01	P10	MRYGY17G0100671	1.24	33.86	0.533333
G01	P10	MRYGY17G0100691	1.73	33.6403	0.46
G01	P10	MRYGY17G0100702	1.03	25.9835	0.613333
G01	P10	MRYGY17G0100721	1.65	35.641	0.413333
G01	P10	MRYGY17G0100731	1.38	38.225	0.506667
G01	P10	MRYGY17G0100741	1.48	34.65	0.72
G01	P10	MRYGY17G0100752	1.44	34.106	0.453333
G01	P10	MRYGY17G0100771	1.54	38.3489	0.6
G01	P10	MRYGY17G0100772	1.49	36.0926	0.64
G01	P10	MRYGY17G0100781	1.38	34.6898	0.326667
G01	P10	MRYGY17G0100791	1.53	33.7725	0.606667
G01	P10	MRYGY17G0100792	1.05	36.9779	0.64
G01	P10	MRYGY17G0100802	1.22	33.6906	0.36
G01	P10	MRYGY17G0100811	1.36	30.536	0.333333
G01	P10	MRYGY17G0100821	1.45	31.7284	0.446667
G01	P10	MRYGY17G0100831	1.64	38.907	0.486667
G01	P10	MRYGY17G0100841	1.36	38.9279	0.46
G01	P10	MRYGY17G0100851	1.61	41.1942	0.466667
G01	P10	MRYGY17G0100852	1.56	38.2025	0.546667
G01	P10	MRYGY17G0100861	1.33	37.1793	0.546667
G01	P10	MRYGY17G0100871	1.64	40.5098	0.686667
G01	P10	MRYGY17G0100872	1.59	39.2368	0.453333
G01	P10	MRYGY17G0100881	1.36	37.9953	0.573333
G01	P10	MRYGY17G0100891	1.54	36.7845	0.74
G01	P10	MRYGY17G0100901	1.35	38.0014	0.486667
G01	P10	MRYGY17G0100921	1.48	31.9218	0.673333
G01	P10	MRYGY17G0100922	1.6	33.9915	0.546667
G01	P10	MRYGY17G0100933	1.13	23.3133	0.406667
G01	P10	MRYGY17G0100941	1.71	35.3837	0.326667
G01	P10	MRYGY17G0100952	1.38	28.9779	0.64
G01	P10	MRYGY17G0100971	1.51	35.0828	0.426667
G01	P10	MRYGY17G0100981	1.7	35.4068	0.486667
G01	P10	MRYGY17G0100991	1.45	24.4361	0.48
G01	P10	MRYGY17G0101003	1.6	27.0446	0.493333
G01	P11	MRYGY17G0001011	1.05	25.0303	0.506667
G01	P11	MRYGY17G0001021	0.81	23.176	0.333333
G01	P11	MRYGY17G0001031	0.85	21.2519	0.52
G01	P11	MRYGY17G0001041	0.84	21.239	0.56
G01	P11	MRYGY17G0001051	0.8	18.5229	0.553333
G01	P11	MRYGY17G0001061	0.88	15.6989	0.626667
G01	P11	MRYGY17G0001071	0.9	18.468	0.34
G01	P11	MRYGY17G0001081	0.83	19.1964	0.373333
G01	P11	MRYGY17G0001091	1.1	25.3586	0.386667
G01	P11	MRYGY17G0100021	0.77	22.1167	0.32
G01	P11	MRYGY17G0100032	0.91	22.0314	0.34
G01	P11	MRYGY17G0100041	1.37	33.7533	0.3
G01	P11	MRYGY17G0100051	1.55	34.7311	0.406667
G01	P11	MRYGY17G0100071	1.82	36.966	0.686667
G01	P11	MRYGY17G0100072	1.71	34.8331	0.586667
G01	P11	MRYGY17G0100093	0.87	16.3923	0.346667
G01	P11	MRYGY17G0100111	1.55	31.9544	0.453333
G01	P11	MRYGY17G0100121	1.2	22.7591	0.44
G01	P11	MRYGY17G0100131	1.78	38.7075	0.446667
G01	P11	MRYGY17G0100132	1.6	36.347	0.566667
G01	P11	MRYGY17G0100151	1.63	34.7163	0.326667
G01	P11	MRYGY17G0100171	1.27	29.8154	0.26
G01	P11	MRYGY17G0100182	1.32	28.2241	0.386667
G01	P11	MRYGY17G0100183	0.87	19.5981	0.36
G01	P11	MRYGY17G0100201	1.56	32.7364	0.44
G01	P11	MRYGY17G0100203	1.2	28.3622	0.306667
G01	P11	MRYGY17G0100211	1.62	36.7661	0.473333
G01	P11	MRYGY17G0100213	1.01	24.5981	0.36
G01	P11	MRYGY17G0100231	1.7	40.0316	0.773333
G01	P11	MRYGY17G0100232	1.97	42.5954	0.586667
G01	P11	MRYGY17G0100242	0.92	31.4914	0.393333
G01	P11	MRYGY17G0100251	1.77	35.1803	0.473333
G01	P11	MRYGY17G0100252	1.47	33	0.506667
G01	P11	MRYGY17G0100253	1.33	33.7365	0.36
G01	P11	MRYGY17G0100271	0.99	29.9096	0.353333
G01	P11	MRYGY17G0100272	1.5	32.4967	0.22
G01	P11	MRYGY17G0100273	0.78	15.6957	0.16
G01	P11	MRYGY17G0100281	1.5	40.3403	0.446667
G01	P11	MRYGY17G0100291	1.48	35.6508	0.42
G01	P11	MRYGY17G0100292	1.6	33.2736	0.613333
G01	P11	MRYGY17G0100302	1.42	30.3532	0.513333
G01	P11	MRYGY17G0100303	1.49	30.9622	0.666667
G01	P11	MRYGY17G0100321	1.59	33.4045	0.446667
G01	P11	MRYGY17G0100322	1.61	36.7111	0.36
G01	P11	MRYGY17G0100323	1.32	31.3395	0.393333
G01	P11	MRYGY17G0100331	1.44	35.5116	0.433333
G01	P11	MRYGY17G0100341	1.96	38.589	0.5
G01	P11	MRYGY17G0100343	1.52	31.6222	0.48
G01	P11	MRYGY17G0100361	1.27	36.2181	0.553333
G01	P11	MRYGY17G0100381	1.37	36.1814	0.586667
G01	P11	MRYGY17G0100382	2	36.6837	0.573333
G01	P11	MRYGY17G0100391	1.43	32.6391	0.46
G01	P11	MRYGY17G0100411	1.6	38.9991	0.713333
G01	P11	MRYGY17G0100412	1.3	31.4781	0.426667
G01	P11	MRYGY17G0100421	1.62	34.8324	0.473333
G01	P11	MRYGY17G0100422	1.39	31.98	0.54
G01	P11	MRYGY17G0100433	1.15	24.432	0.5
G01	P11	MRYGY17G0100441	1.88	39.2644	0.3
G01	P11	MRYGY17G0100444	0.79	21.7933	0.2
G01	P11	MRYGY17G0100451	1.73	36.5853	0.52
G01	P11	MRYGY17G0100452	1.48	30.6895	0.513333
G01	P11	MRYGY17G0100461	1.97	38.4412	0.566667
G01	P11	MRYGY17G0100462	1.53	34.3981	0.353333
G01	P11	MRYGY17G0100471	1.46	30.915	0.54
G01	P11	MRYGY17G0100481	1.69	36.2047	0.573333
G01	P11	MRYGY17G0100482	1.64	35.9829	0.506667
G01	P11	MRYGY17G0100491	1.33	28.3825	0.54
G01	P11	MRYGY17G0100492	1.16	27.418	0.34
G01	P11	MRYGY17G0100511	1.53	35.2517	0.4
G01	P11	MRYGY17G0100521	1.49	38.0184	0.34
G01	P11	MRYGY17G0100522	1.44	31.6118	0.346667
G01	P11	MRYGY17G0100531	1.83	41.127	0.426667
G01	P11	MRYGY17G0100541	1.63	35.2339	0.42
G01	P11	MRYGY17G0100561	1.31	34.7168	0.64
G01	P11	MRYGY17G0100562	1.43	34.7354	0.64
G01	P11	MRYGY17G0100571	1.6	35.8638	0.54
G01	P11	MRYGY17G0100581	1.45	31.5561	0.44
G01	P11	MRYGY17G0100591	1.66	39.4391	0.306667
G01	P11	MRYGY17G0100611	1.33	31.5929	0.186667
G01	P11	MRYGY17G0100613	1.36	29.4375	0.446667
G01	P11	MRYGY17G0100621	1.63	33.4489	0.313333
G01	P11	MRYGY17G0100631	1.94	38.271	0.466667
G01	P11	MRYGY17G0100641	1.72	36.7443	0.586667
G01	P11	MRYGY17G0100642	1.53	32.0424	0.446667
G01	P11	MRYGY17G0100652	1.72	36.92	0.513333
G01	P11	MRYGY17G0100661	1.52	35.2514	0.48
G01	P11	MRYGY17G0100671	1.46	31.2064	0.52
G01	P11	MRYGY17G0100691	1.84	36.1204	0.366667
G01	P11	MRYGY17G0100702	1.19	21.9639	0.56
G01	P11	MRYGY17G0100721	1.65	34.8317	0.406667
G01	P11	MRYGY17G0100731	1.3	35.5744	0.52
G01	P11	MRYGY17G0100741	1.52	31.7312	0.753333
G01	P11	MRYGY17G0100752	1.47	33.2942	0.346667
G01	P11	MRYGY17G0100771	1.64	37.4241	0.586667
G01	P11	MRYGY17G0100772	1.52	37.5033	0.613333
G01	P11	MRYGY17G0100781	1.57	33.6627	0.393333
G01	P11	MRYGY17G0100791	1.54	32.1737	0.64
G01	P11	MRYGY17G0100792	1.07	37.0821	0.72
G01	P11	MRYGY17G0100802	1.36	31.3762	0.286667
G01	P11	MRYGY17G0100811	1.58	37.4355	0.42
G01	P11	MRYGY17G0100821	1.53	35.765	0.533333
G01	P11	MRYGY17G0100831	1.8	40.1327	0.68
G01	P11	MRYGY17G0100841	1.48	36.5481	0.54
G01	P11	MRYGY17G0100851	1.64	40.9964	0.566667
G01	P11	MRYGY17G0100852	1.52	37.1988	0.56
G01	P11	MRYGY17G0100861	1.3	36.7219	0.506667
G01	P11	MRYGY17G0100871	1.82	40.7427	0.786667
G01	P11	MRYGY17G0100872	1.79	38.0133	0.5
G01	P11	MRYGY17G0100881	1.35	38.071	0.666667
G01	P11	MRYGY17G0100891	1.47	37.9094	0.646667
G01	P11	MRYGY17G0100901	1.28	34.0114	0.32
G01	P11	MRYGY17G0100921	1.68	32.3738	0.566667
G01	P11	MRYGY17G0100922	1.77	34.8962	0.533333
G01	P11	MRYGY17G0100933	1.24	21.1421	0.52
G01	P11	MRYGY17G0100941	1.56	34.1385	0.446667
G01	P11	MRYGY17G0100952	1.44	29.0034	0.58
G01	P11	MRYGY17G0100971	1.76	36.3738	0.406667
G01	P11	MRYGY17G0100981	1.67	37.1533	0.4
G01	P11	MRYGY17G0100991	1.45	28.2098	0.546667
G01	P11	MRYGY17G0101003	1.49	28.2917	0.566667
